# Supplementary material for: A Selective Serotonin Reuptake Inhibitor, a Proton Pump Inhibitor, and Two Calcium Channel Blockers Inhibit Candida albicans Biofilms
Source: Microorganisms. 2020 May 18;8(5):756. doi: 10.3390/microorganisms8050756 (PMC7285287; doi:10.3390/microorganisms8050756)
Supplement: Supplementary file 1 [file microorganisms-08-00756-s001.zip]

Archive with 10 entries (10 files):
- Nobile et al Figure S1.tif
- Nobile et al Figure S2.tif
- Nobile et al Figure S3.tif
- Nobile et al Figure S4.tif
- Nobile et al File S1.xlsx
- Nobile et al File S2.xlsx
- Nobile et al File S3.docx
- Nobile et al File S4.xlsx
- Nobile et al File S5.xlsx
- Nobile et al File S6.xlsx
