# Supplementary material for: A Selective Serotonin Reuptake Inhibitor, a Proton Pump Inhibitor, and Two Calcium Channel Blockers Inhibit Candida albicans Biofilms
Source: Microorganisms. 2020 May 18;8(5):756. doi: 10.3390/microorganisms8050756 (PMC7285287; doi:10.3390/microorganisms8050756)
Supplement: Supplementary file 1 [file microorganisms-08-00756-s001.zip › Nobile et al File S1.xlsx]

## Sheet: FIle S1
Compound	Pharmakon Catalog Number	Δ Standard Deviations, HTS Assay 1	B-Score, HTS Assay 1	Δ Standard Deviations, HTS Assay 2	B-Score, HTS Assay 2
(-)-Ephedrine, N-Methyl	2300220	-0.391	-2.42	1.33	-0.253
(-)-menthol	1503134	0.438	1.1	0.0838	3.97
(-)-Physostigmine	1500486	0.701	0.324	0.0733	-0.252
(+)naproxen	1500425	0.596	0.103	1.09	0.8
(+)-Pilocarpine hydrochloride	1500487	0.304	-1.12	-0.259	-2.19
(Â±)-Atenolol	1501127	1.72	2.76	0.773	0.09
(Â±)-Baclofen	1500135	-1.22	-1.43	-0.867	0.61
(Â±)-gamma-Vinyl GABA	1502036	0.337	-0.789	1.3	-0.0391
(Â±)-Ibuprofen	1500347	-0.337	0.103	-1.11	-3.46
(Â±)-Isoproterenol hydrochloride	1500357	0.5	2.24	0.19	1.07
(Â±)-Octopamine hydrochloride	1500639	0.369	1.22	0.56	-1.27
(Â±)-p-Aminoglutethimide	1500115	-0.457	-1.46	-0.678	-2.87
(Â±)-p-Chlorophenylalanine	1502162	0.173	-1.65	0.211	-0.244
(Â±)-Propranolol hydrochloride	1505270	0.638	1.92	-0.147	-0.415
(Â±)-Verapamil hydrochloride	2300307	-0.38	0.37	-0.582	-0.549
2,6-di-t-butyl-4-methylphenol	1600716	-0.245	-0.697	-0.395	2.5
2-thiouracil	1503973	-0.00948	-1.08	0.793	-2.18
3-methyl-1-phenyl-2-pyrazolin-5-one (mci-186)	1503635	1.6	3.02	0.962	1.64
3-Tropanyl-indole-3-carboxylate hydrochloride	1502344	-0.274	-1.49	0.542	2.89
4-Aminopyridine	1501130	0.0602	-2.12	-0.783	-4.82
5-azacytidine	1502111	-0.0162	-1.35	0.726	2.5
5-fluoro-5'-deoxyuridine	1501189	0.184	1.82	-0.115	1.04
9-Amino-1,2,3,4-tetrahydroacridine hydrochloride	2300104	-0.888	-1.19	-0.631	-0.521
abacavir sulfate	1502410	-0.165	-0.468	-0.079	0.0877
acamprosate calcium	1505711	1.54	0.738	0.782	0.356
acarbose	1505172	0.124	-0.246	0.437	-0.153
acebutolol hydrochloride	1500665	-0.139	0.363	-0.42	-1.24
aceclidine hydrochloride	1501124	0.998	0.0397	-0.155	-2.39
aceclofenac	1502375	-0.619	0.735	-1.1	2.51
acedapsone	1505376	0.463	2.12	1.47	7.97
acedoben	1502412	-0.0201	-0.65	-0.186	4.4
aceglutamide	1502368	-0.81	1.84	-1.29	-0.317
acemetacin	1500666	0.38	0.221	-0.625	0.249
acenocoumarol	1502411	0.287	0.032	0.624	-0.473
acepromazine maleate	1505498	-0.667	0.751	0.256	2.82
acesulfame potassium	1506104	-0.354	-1.47	0.256	0.585
acetaminophen	1500101	-0.563	-2.03	-0.0301	-0.0307
acetaminosalol	1501170	1.02	2.27	0.776	1.06
acetanilide	1501173	0.819	0.434	0.4	-0.985
acetarsol	1500616	0.753	2.3	1.05	2.52
Acetazolamide	1500102	-0.798	-0.88	-0.888	-0.445
Acetohexamide	1505425	-0.364	-0.16	-0.197	1.54
acetohydroxamic acid	1500103	-0.646	-1.26	-0.5	-0.952
acetophenazine maleate	1503860	1.71	2.28	0.263	-0.187
acetriazoic acid	1504142	0.801	1.87	0.558	2.94
acetylcholine	1500104	0.516	1.54	-0.339	-0.625
acetylcysteine	1500105	-0.0985	-1.76	0.591	0.601
acetyl-l-leucine	1502001	0.393	1.95	0.00558	4.88
acexamic acid	1503045	-0.0413	-0.756	-0.648	-0.897
acipimox	1504831	-1.35	0.0455	-1.52	-0.0567
aconitine	1500655	-0.206	-0.291	0.141	-1.13
acriflavinium hydrochloride	1500618	-0.105	-0.0138	-0.919	4.92
acrisorcin	1504218	2.67	-0.216	2.79	-0.901
actarit	1502413	0.237	0.0209	-0.735	-1.2
Acyclovir	1503603	-1.27	1.36	-1.54	-0.317
adapalene	1502376	0.0595	0.0928	0.484	1.37
adenine	1500807	-0.806	-0.175	-0.493	-0.098
adenosine	1500107	-0.947	-0.27	-0.578	0.277
adenosine phosphate	1500667	-0.899	0.0163	-0.628	-0.661
adiphenine hydrochloride	1503073	0.519	0.124	0.431	0.379
adipic acid	1301012	0.862	1.28	0.606	-0.139
adrenaline bitartrate	1500274	1.96	0.869	1.07	2.23
adrenolone hydrochloride	1506124	0.388	-1.02	-0.386	-0.672
afalanine	1506105	-1.01	-2.27	0.00443	0.0541
ajmaline	1500656	-1.09	-0.999	-1.16	0.46
aklomide	1503014	0.228	2.38	0.125	3.34
Alaproclate hydrochloride	1504136	-0.3	-0.484	0.813	4.03
albendazole	1503903	-1.14	-0.909	-0.966	-1.88
Albuterol hemisulfate	1500677	0.459	0.111	0.6	1.24
alclometazone dipropionate	1505125	-0.0971	1.92	0.182	0.154
alendronate sodium	1505166	-0.0891	-0.165	0.268	-1.2
alexidine hydrochloride	1503074	0.104	-1.96	0.274	0.653
alfuzosin hydrochloride	1505263	0.412	0.594	0.209	0.243
algestone acetophenide	1505720	0.699	0.316	0.0458	0.305
aliskiren hemifumarate	1505710	0.777	-1.25	-0.079	-2.11
allantoin	1500801	-1.21	-1.21	-1.28	-2
Allopurinol	1500108	-2.04	-2.83	-1.36	-2.32
allylisothiocyanate	1506103	-1.56	-1.1	-1.8	-3.12
allylthiourea	1506125	-1.27	-2.79	-0.467	-2.14
almotriptan	1505204	-0.508	0.361	-0.784	-1.36
aloin	1503427	-0.99	-1.05	-1.08	-1.83
alpha-tochopherol	310039	-1	0.235	0.0708	1.58
alpha-tochopheryl acetate	310040	-0.984	-0.246	-0.193	1.26
Alprenolol hydrochloride	2300166	0.916	0.864	0.995	1.86
alrestatin	1502053	0.0602	-1.36	1.36	2.41
althiazide	1500804	-0.77	-0.0163	-0.951	-1.43
altrenogest	1505703	-0.766	-1.05	-0.226	-0.606
altretamine	1503065	-0.292	-1.08	-0.293	-0.179
alverine citrate	1500109	-0.487	1.51	-1.18	-2.38
Amantadine hydrochloride	1500110	-1.1	-0.235	-0.607	-0.522
ambroxol hydrochloride	1503080	1.74	-0.069	1.51	0.106
amcinonide	1503816	0.7	1.96	-0.407	-1.39
amifostine	1503081	-0.657	-3.61	0.039	-2.84
amikacin sulfate	1500111	-1.27	-1.37	-0.913	-1.01
Amiloride hydrochloride	1500112	-1.03	-1.04	-0.856	-1.14
aminacrine	1500810	-0.216	1.05	-0.536	-0.328
aminocaproic acid	1500114	0.149	1.46	-0.539	-0.346
Aminoguanidine hemisulfate	1506176	-0.0125	1.83	0.19	1.41
aminohippuric acid	1503069	-0.132	-0.196	0.112	1.7
aminohydroxybutyric acid	1503041	0.353	0.615	-0.216	-1.56
aminolevulinic acid hydrochloride	1504184	0.59	0.0188	0.31	0.533
aminopentamide sulfate	1505650	-1.42	-1.87	-1.18	-1.29
Aminophylline	1500568	0.784	1.94	-0.118	0.0482
Aminopterin	1500679	-0.399	0.953	-0.764	0.64
aminopyrine	1500621	-0.0625	-0.864	0.0424	0.955
aminothiazole	1503017	-0.306	-1.55	1.09	0.562
Amiodarone hydrochloride	2300165	-0.241	-0.0133	-0.159	-0.47
amisulpride	1502285	0.6	1.32	0.188	5.43
amitraz	1505299	-0.186	-1.78	0.419	-0.7
Amitriptyline hydrochloride	1500117	1.06	1.29	1.09	1.26
amlexanox	1502377	2.59	2.21	3.28	5.24
amlodipine besylate	1505202	0.772	0.912	1.44	-0.226
ammonium lactate	1506202	0.244	0.0793	0.104	-0.0251
amodiaquine dihydrochloride	1500119	-0.939	-0.000278	-0.806	-0.62
amorolfine hydrochloride	1502371	0.926	2.98	1.06	-0.385
Amoxapine	2300161	-0.149	0.241	-0.434	0.168
amoxicillin	1500120	-1.7	-1.43	-1.33	-2.22
amphotericin b	1500122	-1.11	-0.317	0.516	4.11
ampicillin sodium	1500123	-1.3	-0.687	-0.414	0.192
ampiroxicam	1504830	0.173	-1.25	0.334	0.0236
amprolium	1500124	-0.215	-0.0057	-0.6	0.862
ampyzine sulfate	1505850	0.488	1.58	-0.157	0.106
amrinone	1503084	-0.589	-1.26	-0.423	-1.05
amsacrine	1503256	-0.822	0.00607	0.224	4.05
amylene hydrate	1301017	-0.296	-1.13	0.047	-1.72
anagrelide hydrochloride	1505590	-0.67	-0.084	-0.605	1.81
anastrozole	1502278	-0.785	-0.224	-0.679	1.08
ancitabine hydrochloride	1504137	-0.942	0.119	-1.04	-0.066
anethole	1503705	-0.134	-0.196	-0.117	-2.11
Aniracetam	1503078	0.747	-0.103	0.228	-2.88
anisindione	1502198	-0.0233	-0.888	0.68	-1.16
anisodamine hydrobromide	300047	-1.36	0.0608	-1.13	2.31
antazoline phosphate	1500126	-0.442	-1.16	-0.15	-0.876
anthralin	1500127	-0.769	0.0888	-0.546	0.0205
antipyrine	1500128	-0.971	-2.04	-0.425	0.0683
apomorphine hydrochloride	1500129	0.399	0.562	0.659	1.94
apramycin sulfate	1505249	0.207	1.92	0.252	1.12
Arecoline hydrobromide	1500680	0.721	0.53	0.331	0.562
arginine hydrochloride	1300010	-0.0209	1.68	-0.52	0.994
aripiprazole	1505851	0.346	-0.0214	0.904	1.72
armodafinil	1504283	-1.05	-1.26	-0.903	-1.77
arsanilic acid	1505652	-0.378	-1.79	-0.633	-2.4
arsenic trioxide	1505957	-1.05	-0.562	-0.7	0.428
artemether	1505032	0.643	-0.631	0.969	-0.0297
artemisinin	1503042	-0.982	-4.02	0.269	-0.144
artenimol	1504143	-0.134	-3.04	0.602	-1.33
artesunate	1504829	-0.359	2.92	0.417	2.66
ascorbic acid	1502230	-0.43	0.0454	-0.92	-2.08
ascorbyl palmitate	1505742	-0.987	-0.0888	-0.000524	2.85
aspartame	1505306	-1.41	-1.02	-1.06	-0.854
aspirin	1500130	-0.473	-1.07	0.503	2.05
astemizole	2300094	0.0495	0.524	0.0198	-0.0715
atomoxetine hydrochloride	1505385	0.55	0.716	-0.0112	0.0941
atorvastatin calcium	1503722	0.276	0.798	0.41	1.66
atovaquone	1504210	1.18	2.63	-0.251	-1.82
atracurium besylate	1505872	0.345	-0.238	0.574	-1.53
atropine oxide	1505407	0.52	-0.0121	1.58	-0.742
Atropine sulfate	1500131	-2	-4.04	-1.15	-0.468
avermectin b1	1502260	-0.87	-1.47	-0.536	-0.438
avobenzone	1504190	1.48	2.97	0.173	-0.387
azaperone	1505332	1.11	-0.0417	1.51	1.12
azaserine	1502113	2.84	1	2.62	1.57
azatadine maleate	1503862	0.585	-0.355	0.573	0.414
Azathioprine	1500133	-1.2	-1.12	-0.928	0.0378
azelaic acid	1500648	-0.551	-0.138	0.602	0.521
azelastine hydrochloride	1505340	1.64	2.46	1.33	-1.27
azilsartan kamedoxomil	1504108	1.78	1.83	1.05	-1.7
azithromycin	1503679	-0.188	1.1	-0.321	-0.0374
azlocillin sodium	1503101	-0.0134	1.77	-0.888	-0.275
aztreonam	1505122	0.385	1.12	0.26	0.598
bacampicillin hydrochloride	1503102	-0.417	-0.413	-0.187	0.185
bacitracin	1500134	-2.08	-3.77	-2.39	-5.9
balsalazide disodium	1502414	-0.851	-0.212	-1.17	-2.17
bambuterol hydrochloride	1505173	0.187	-2.9	0.374	1.13
barbital	1900040	0.187	0.0394	-0.262	-4.04
becanamycin sulfate	1500812	0.513	3.03	0.116	1.13
beclamide	1505827	-0.036	1	-1.02	-0.128
beclomethasone dipropionate	1500136	-0.774	-0.421	-0.286	2.48
bemotrizinol	1503863	-0.681	-3.25	-0.31	-0.598
benazepril hydrochloride	1505200	2.17	0.0214	2.18	0.0494
bendrofumethiazide	1503104	0.00153	-1.01	0.233	0.109
benfluorex hydrochloride	1500669	0.269	1.05	-0.868	1.98
benfotiamine	1503105	0.21	0.77	0.169	2.21
benoxinate hydrochloride	1505502	-0.215	-0.347	-0.192	1.15
Benserazide hydrochloride	1500137	0.0664	0.0476	-0.739	-1.67
benurestat	1505410	2.51	0.922	2.04	-0.137
benzalkonium chloride	1503610	-0.43	2.49	-1.19	-0.929
benzbromarone	1505971	0.906	1.31	0.699	0.939
benzethonium chloride	1500138	-1.33	-1.33	-0.803	-0.606
benzocaine	1500139	-0.489	-2.9	-0.143	0.326
benzoclidine	1506155	-0.881	-0.0608	-1.17	-2.57
benzoic acid	1503001	-0.508	-2.16	-0.799	-4.34
benzonatate	1503864	-0.644	1.09	-0.539	1.31
benzoxiquine	1505411	2.75	0.045	2.37	-1.16
benzoyl peroxide	1503004	-0.678	-1.89	0.0358	-1.96
benzoylpas	1505413	-0.385	1.89	-1.43	-2.2
benzthiazide	1500141	0.234	-1.73	-0.254	-2.44
benzydamine hydrochloride	1505975	1.76	1.93	0.578	-0.609
benzyl alcohol	1502555	-0.266	-0.138	0.838	0.775
benzyl benzoate	1503002	0.343	-0.456	0.884	0.697
benzyl isothiocyanate	1503006	0.799	0.729	-0.00132	-1.47
bephenium hydroxynapthoate	1505778	1.53	1.8	0.403	0.207
Bepridil hydrochloride	1503106	0.0442	-1.71	-0.662	-2.92
berberine chloride	1500811	-0.227	-1.82	1.12	-1.27
bergapten	300546	0.515	0.23	0.279	0.45
beta-carotene	1500143	-1.6	-2.88	-0.96	-0.725
beta-escin	1504030	0.581	0.163	0.691	3.45
betahistine hydrochloride	1500670	-1.16	-1.81	0.0149	1.34
betaine hydrochloride	1503007	0.692	1.37	0.957	-0.739
betamethasone	1500144	-0.87	0.689	-1.14	-1.02
betamethasone 17,21-dipropionate	1503210	1.34	1.83	1.46	0.656
betamethasone acetate	1505723	-0.3	-1.62	-0.146	-2.74
betamethasone sodium phosphate	1505725	2.44	-0.463	3.14	3.57
betamethasone valerate	1500145	-0.46	-1.45	0.00304	-1.03
betamipron	1504244	0.679	2.58	0.0286	-0.574
beta-naphthol	1504501	2	0.989	1.04	-0.228
beta-propiolactone	1503234	1.96	-0.275	2.22	-0.764
betaxalol hydrochloride	1505512	0.589	0.416	0.906	0.216
betazole hydrochloride	1503865	0.84	0.654	-0.135	-0.846
Bethanechol chloride	1500146	-0.987	-0.574	-0.71	-0.109
bezafibrate	1502046	0.0265	-0.693	-1.06	-1.58
bicalutamide	1504827	0.253	-0.689	0.608	-0.042
bifonazole	1505309	-0.316	-1.91	-1.11	-4.76
biotin	1503009	-0.646	-0.653	-0.404	0.704
biperiden	1505514	-1.08	-0.566	-0.245	-0.0734
bisacodyl	1500147	-0.734	0.56	-0.667	-0.295
bismuth subsalicylate	1505412	-1.57	-3.33	-1.59	-3.12
bisoctrizole	1503866	0.431	1.43	-0.0866	1.13
bisoprolol fumarate	1505704	0.191	0.786	0.233	1.04
bithionol	1500148	-1.68	-3.14	-2.65	-7.21
bitoscanate	1504502	-0.913	-2.29	-1.1	-0.0463
bleomycin (bleomycin b2 shown)	1503692	-0.194	-2.43	1.21	2.12
bornyl acetate	1502510	-0.791	1.46	-1.14	0.133
brinzolamide	1502418	0.755	-0.302	0.387	-0.3
bromhexine hydrochloride	1503107	0.217	-0.779	-0.00248	-0.0646
bromindione	1505414	-0.763	-0.119	-0.879	0.799
bromocriptine mesylate	1500151	-1.42	-2.76	-1.07	-1.49
bromopride	1503108	-0.738	0.372	-0.78	0.661
bromperidol	1505972	0.568	0.606	1.27	3.36
brompheniramine maleate	1503985	-0.196	1.83	-0.579	0.65
bronopol	1503732	0.316	0.0204	0.479	1.41
broxaldine	1503742	0.0859	-0.185	-0.277	-4.5
broxyquinoline	1500623	-1.76	-3.09	-1.29	-2.51
brucine	1500822	-0.652	-1.78	0.328	1.07
bucetin	1505772	-0.735	0.926	-0.72	-0.0203
bucladesine	1503043	0.952	-0.269	0.832	-0.841
budesonide	1500813	0.49	3.51	-0.403	-2.32
bufexamac	1502003	-0.5	-2.53	-0.808	0.113
buflomedil hydrochloride	1505992	0.642	-1.05	0.772	0.546
bumetanide	1502004	-1.14	-0.0543	-0.697	-0.452
bupivacaine hydrochloride	1503818	0.364	1.25	0.23	0.752
Bupropion hydrochloride	1504174	-1.41	-0.482	-1.28	-2.38
buramate	1505415	0.594	0.562	0.134	-1.04
Buspirone hydrochloride	2300173	-0.516	-2.42	-0.442	-0.924
busulfan	1500152	-0.569	-1.36	-0.546	0.0862
butacaine	1503914	-2.3	-4.24	-2.36	-5.38
butamben	1500767	-0.659	-0.878	0.267	-0.655
butoconazole	1504140	-0.369	-4.29	-1.35	-8.77
butyl paraben	1505995	-0.592	-2.1	1.38	3.22
butylated hydroxyanisole	1503740	0.0622	-0.275	0.701	0.385
Caffeine	1500155	0.0877	-0.0476	0.278	1.25
calcium gluceptate	1300012	-0.0919	-3.61	-0.722	-5.45
camphor (1r)	1500156	0.0106	-1.4	-0.225	-0.968
camylofine dihydrochloride	1505785	-1.09	-1.68	-0.697	0.0999
candesartan	1502288	0.255	0.248	1.02	1.4
candesartan cilextil	1504261	0.00982	0.143	0.546	1.42
candicidin	1503867	-0.0375	-3.19	0.465	-0.68
canrenoic acid, potassium salt	1500828	-1.03	-0.155	0.166	1.94
canrenone	1505248	0.0784	-1.55	-0.0166	-0.428
capecitabine	1502271	-0.032	0.317	2.15	7.21
capobenic acid	1505417	-0.169	1.34	-0.85	-0.127
capreomycin sulfate	1500157	0.425	-1.25	-0.0326	-2.57
captamine	1301014	-0.146	0.194	-0.0247	0.306
Captopril	1500682	-0.865	-0.0969	-1.02	0.148
Carbachol	1500158	-1.65	-3.65	-0.682	-1.82
carbadox	1505294	-0.0209	-0.284	-0.391	-1.11
Carbamazepine	1500159	-1.18	-0.964	-0.714	-1.55
carbarsone	1503868	2.04	0.684	2.11	1.16
carbenicillin disodium	1500160	-0.0692	1.88	-1.11	-3.78
carbenoxolone sodium	1502005	-0.144	-0.304	-0.154	1.08
Carbetapentane citrate	1501129	1.23	0.927	1.57	2.68
carbimazole	1505323	0.0965	0.0288	1.49	2.44
carbinoxamine maleate	1500161	-0.867	-0.504	0.231	0.991
carboplatin	1502106	1.16	1.13	0.613	-1.04
carglumic acid	1506153	-1.07	-1.28	-0.939	-1.19
Carisoprodol	1500162	-0.694	-0.469	-0.289	-0.313
carmofur	1505317	-0.224	-1.31	1.14	-0.00324
carmustine	1503110	0.924	1.13	0.326	0.0641
carnitine hydrochloride	1500624	-1.07	0.549	-1.65	-1.84
carprofen	1502006	0.173	-0.133	0.00661	-0.297
carsalam	1504504	1.21	-0.431	1.17	4.46
carteolol hydrochloride	1505519	0.359	-0.153	-0.0184	-0.318
carvedilol	1504257	0.604	1.62	0.437	0.153
carvedilol	1504417	-0.205	-1.25	-0.0462	-0.0505
carzenide	1504505	0.693	0.594	0.645	0.232
casanthranol [cascaroside a shown]	1506179	-0.536	-0.333	0.67	-0.158
cefaclor	1500771	-1.74	-1.04	-3.3	-10.3
cefadroxil	1500163	-0.965	-1.85	0.0957	0.805
cefalonium	1505997	-0.632	-0.351	-0.918	-0.466
cefamandole nafate	1502041	0.968	1.44	0.306	0.0299
cefamandole sodium	1502038	0.272	1.77	-0.00854	0.623
cefazolin sodium	1500164	0.31	-0.241	1.04	1.18
cefdinir	1505208	0.228	0.165	0.335	1.34
cefditorin pivoxil	1505360	1.86	-1.13	2.11	1.36
cefepime hydrochloride	1502420	-0.633	-1.1	0.247	0.453
cefmenoxime hydrochloride	1502422	0.0212	-0.405	-1.37	-2.54
cefmetazole sodium	1502040	0.783	0.821	1.38	2.33
cefonicid sodium	1505474	-0.918	-1.66	0.469	1.8
ceforanide	1502423	-0.111	-2.29	0.209	0.402
cefotaxime sodium	1500165	0.0185	-0.00793	0.103	0.416
cefotetan	1502424	-1.06	-1.95	-0.339	-1.44
cefoxitin sodium	1502031	-0.182	-0.643	-0.0624	-0.333
cefpiramide	1503869	0.963	1.66	0.543	-2.1
cefpodoxime proxetil	1505637	-0.526	-1.64	-0.815	-2.41
cefprozil	1505364	-0.175	-0.00433	-0.0355	0.954
cefsulodin sodium	1502029	0.647	0.246	0.421	0.468
ceftazidime	1505782	-0.0422	-0.758	-0.38	-2.34
ceftibuten	1505207	0.0708	1.71	-0.729	-1.05
ceftiofur hydrochloride	1504832	0.757	-0.38	0.812	1.21
ceftriaxone sodium trihydrate	1503111	0.711	-1.03	0.431	-0.943
cefuroxime axetil	1504175	-0.0358	-1.28	-0.455	-1.2
cefuroxime sodium	1502033	-0.414	1.97	-0.743	-0.596
celecoxib	1503678	0.471	2.98	-0.544	-0.589
cephalexin	1502028	-0.106	1.37	0.11	0.556
cephalosporin c sodium	1500836	0.017	0.0886	-0.121	-0.358
cephalothin sodium	1500166	-0.21	-1.66	0.427	-0.337
cephapirin sodium	1500167	-0.407	-3.41	-0.104	-2.66
cepharanthine	1505322	1.68	0.521	0.559	-0.129
cephradine	1500168	0.643	-1.14	0.937	-1.01
cetirizine hydrochloride	1505371	-1.43	-0.685	-1.23	-1.45
cetrimonium bromide	1503200	-0.558	-4.7	-0.0542	-5.33
cetylpyridinium chloride	1500169	1.11	0.0626	1.38	-0.0538
chenodiol	1500837	-0.963	-1.11	-0.36	1.62
chiniofon	1504510	-0.357	-0.235	-0.981	-1.16
Chlomezanone	2300062	1.28	3.01	0.987	-0.071
chloralose	1504511	0.862	1.78	1.91	2.12
chlorambucil	1500171	1.22	1.53	1.26	-0.127
chloramine-t	1504506	1.57	0.543	0.36	1.4
chloramphenicol	1500174	1.51	1.38	0.976	-1.6
chloramphenicol hemisuccinate	1500173	1.58	2.17	1.61	0.143
chloramphenicol palmitate	1500172	1.22	0.663	0.588	-3.43
chlorazanil hydrochloride	1503744	0.232	0.502	0.0504	1.53
chlorcyclizine hydrochloride	1500175	1.01	-0.774	1.46	-0.11
chlorguanide hydrochloride	1504211	0.348	1.34	-0.361	-1.96
chlorhexidine	1500177	1.65	-0.0566	0.966	-2.41
chlorindanol	1503743	-0.534	-1.98	-0.644	-1.67
chlorindione	1504507	0.595	1.93	0.402	0.786
chlormadinone acetate	1505327	1.02	1.68	0.574	0.0917
chlormidazole	1503733	0.478	2.49	-0.606	2.85
chlorobutanol	1502551	0.319	0.943	0.401	0.915
chlorocresol	1500178	0.388	0.768	0.707	0.0386
chlorophyllide cu complex na salt	1505308	-2.94	-7.8	-2.85	-8.78
chloropyramine hydrochloride	1506064	-0.243	0.136	-1.12	-0.953
Chloroquine phosphate	1500179	2.21	-0.168	1.87	-1.21
Chlorothiazide	1500180	2.96	1.08	2.49	-1.19
chloroxine	1503202	-1.54	-7.16	-3.87	-15.5
chloroxylenol	1500182	-0.584	-3.58	-0.114	0.903
chlorpheniramine maleate	1500183	-0.801	-5.05	-1.33	-2.88
Chlorpromazine hydrochloride	1500184	1.34	1	0.0118	0.122
Chlorpropamide	1500185	0.915	-1.07	1.25	3.83
chlorprothixene hydrochloride	1503203	1.01	1.44	0.208	-1
chlorpyrifos	330058	0.655	2.14	-0.671	2.24
chlorquinaldol	212151	0.934	3.27	1.52	0.241
chlortetracycline	1500186	1.05	0.546	-0.00355	-2.29
chlorthalidone	1500187	1.44	1.29	0.163	-0.835
Chlorzoxazone	1500188	0.987	-0.338	-0.256	-3.12
cholecalciferol	1500838	-0.713	-0.595	-0.4	1.07
cholesterol	1500847	-1.51	-5.18	-0.726	-2.52
choline chloride	1503428	0.00524	0.133	0.263	1.93
chromocarb	1503044	-0.219	-0.481	-0.412	-0.594
cianidanol	210205	0.576	-0.262	0.302	-3.77
ciclopirox olamine	1500189	-1.22	-0.0312	-0.375	2.12
cilostazol	1505230	-0.0944	-0.433	-0.079	-0.122
Cimetidine	1500684	-0.657	-0.927	-0.528	-1.99
cinchonidine	1500839	1.56	0.154	1.42	-0.0333
cinchonine	1500841	1.22	-0.455	1.86	1.3
cinchophen	1504508	1.04	-0.675	0.548	1.59
cinnarazine	1503204	0.239	-2.74	0.507	-1.26
cinoctramide	1506186	0.375	-0.00707	0.523	2.34
cinoxacin	1500190	0.0854	-2.6	0.473	-1.65
cinromide	1502552	-0.00113	0.863	0.0995	0.469
cintriamide	1502553	0.663	-0.211	0.309	-1.59
ciprofibrate	1502008	-0.734	-2.67	0.427	-0.071
ciprofloxacin	1503614	-1.11	-1.65	-0.799	0.46
cisplatin	1502107	1.37	5.19	2.05	5.48
citicoline	1505244	0.316	0.914	0.179	1.47
citiolone	1503205	0.0144	0.666	0.0688	-0.36
clarithromycin	1504231	0.0903	1.53	0.235	2.76
clavulanate lithium	1505124	-0.392	-0.415	-0.549	-1.45
clemastine	1500191	0.469	2.7	-0.373	0.0251
clemizole hydrochloride	1505990	0.327	0.666	1.18	2.31
clenbuterol hydrochloride	1503917	0.483	-0.349	0.255	-1.18
clidinium bromide	1500192	-0.605	-0.53	-0.489	-1.1
climbazole	1504833	-2.36	-5.58	-1.49	-6.93
clinafoxacin hydrochloride	1504834	0.388	-1.95	0.392	-0.995
clindamycin hydrochloride	1500193	-0.095	0.584	-0.803	-1.3
clindamycin palmitate hydrochloride	1505470	-0.0171	1.11	0.268	1.33
clioquinol	1505114	-1.15	-0.0265	-0.443	1.83
clobetasol propionate	1503918	-1.41	-1.6	-1.35	-0.615
clofarabine	1502269	0.12	-3.04	0.413	0.041
clofazimine	1505974	1.26	-0.647	0.955	1.15
Clofibrate	1503429	-0.497	0.0343	0.176	0.452
clofibric acid	1500195	-0.0837	1.43	-1.2	-1.99
clofoctol	1503206	2.03	-1.66	2.09	-2.86
clomiphene citrate	1500196	0.42	0.851	0.0887	-0.0911
Clomipramine hydrochloride	2300061	-0.729	1.39	-0.378	-0.0378
Clonidine hydrochloride	1500198	0.405	0.238	0.753	1.33
cloperastine hydrochloride	1503920	1.91	0.774	0.345	-1.07
clopidogrel sulfate	1503710	-0.913	0.811	-1.61	-1.88
clopidol	1505319	-0.842	0.245	-1.04	-0.572
Clorgyline hydrochloride	1506065	0.772	0.069	0.907	-0.106
clorsulon	1505115	0.436	1.05	0.987	0.384
closantel	1504835	-1.11	-2.05	-1.11	-1.81
clotrimazole	1500200	-1.24	-4.48	-2.12	-11.2
cloxacillin sodium	1500201	0.194	-0.00301	-0.117	-2.46
cloxyquin	1500202	-0.775	-3.49	0.759	0.378
Clozapine	1500685	1.69	3.01	1.02	-0.0494
colchicine	1500205	-0.93	-2.78	0.682	0.306
colesevalam hydrochloride (high mol wt copolymer @10mg/ml)	1505905	-0.0493	-1.52	0.484	1.58
colforsin	1503804	-0.332	0.992	-0.353	0.958
colistimethate sodium	1500206	0.699	2.71	1.17	0.576
colistin sulfate	1505955	0.256	-0.0793	-0.598	-3.06
compactin	1601000	1.15	1.99	2.04	1.01
cortisone	1701028	0.266	-0.607	0.21	1.04
cortisone acetate	1500207	-0.448	-1.09	-0.345	0.303
cotinine	1500208	-0.44	-0.466	0.375	2.49
coumarin	1400208	-0.367	0.0121	0.608	-0.228
coumophos	330012	-0.121	-0.954	0.0504	-0.417
creatinine	1600300	-1.22	0.195	-1.26	-0.714
cresol	1500209	-1.44	-1.04	-1.79	-3.83
cresopyrine	1401414	0.0991	-1.39	-0.165	2.17
cromolyn sodium	1500210	0.464	0.483	-0.0312	-0.396
crotamiton	1505271	0.0717	-1.38	0.62	1.56
cryoflurane	1502370	0.899	0.403	0.613	0.649
cyanocobalamin	1500844	-0.309	-0.0321	-0.333	-0.903
cyclamic acid	1301015	1.36	1.11	0.834	-0.318
cyclandelate	1505082	-0.751	-2.07	0.453	-1.82
cyclizine	1500211	0.68	0.696	0.0272	-1.37
cyclobenzaprine hydrochloride	1503207	0.431	0.17	0.299	-0.247
cycloheximide	1502112	-0.747	1.81	-1.08	-0.0713
cyclopentolate hydrochloride	1500212	0.0854	-0.284	-0.148	-3.2
cyclophosphamide hydrate	1500213	0.387	0.161	0.504	0.166
Cyclosporin A	1502202	-0.494	-0.0397	0.587	3.08
cypermethrin	1503606	0.269	0.994	-0.521	-2.8
Cyproheptadine hydrochloride	1505973	0.00258	-0.543	-0.204	-1.59
cyproterone	1503921	0.536	-1.16	-0.776	0.759
cyproterone acetate	1500216	0.812	1.15	0.729	1.02
cyromazine	1505903	-1	-0.095	-0.604	-0.0856
Cysteamine hydrochloride	1504226	0.284	-2.88	1.94	2.13
cytarabine	1500217	-0.87	-3.4	1.24	1.02
cytisine	1504027	-0.913	-1.41	-0.885	-0.434
d-(+)-maltose	1301024	-0.942	-0.0239	-0.684	1.58
dabigatran etexilate mesylate	1503900	-2.37	-2.28	-2.24	-5.3
dacarbazine	1500218	0.457	1.01	0.357	0.672
dactinomycin	330001	0.856	-2.46	1.23	-2.22
danazol	1500220	-0.574	-0.678	-0.111	0.785
dantrolene sodium	1503209	0.273	-0.334	1.07	1.47
dantron	211468	1.57	4.76	0.395	1.42
dapsone	1500222	-0.103	0.298	-0.603	-0.128
daptomycin (5 millimolar/dmso)	1502379	0.852	2.04	0.266	-1.29
darifenacin hydrobromide	1505714	-0.596	-4.56	0.153	-0.267
dasatinib	1502275	0.351	-3.81	1.48	-0.427
daunorubicin	1500223	0.165	-0.315	0.00875	-0.0213
D-Cycloserine	1500215	0.31	-0.15	0.784	0.644
Debrisoquin sulfate	1506066	0.554	1.67	0.309	0.852
Decamethonium dibromide	1505991	0.575	0.149	0.613	0.923
decoquinate	1505356	1.36	-0.838	1.29	-0.0685
deet	1601020	-0.512	-3.31	-0.72	-0.803
deferiprone	1504512	0.436	-0.917	-0.0439	-0.522
deferoxamine mesylate	1500224	0.413	1.43	0.916	-0.0342
deflazacort	1502380	0.768	-0.88	0.796	1.67
dehydroacetic acid	1301016	0.481	0.037	1.23	1.07
dehydrocholic acid	1500907	0.905	3.17	0.971	-0.404
demeclocycline hydrochloride	1500226	-0.0486	-0.495	0.239	-1.46
denatonium benzoate	1505987	0.567	0.511	-0.407	-5.15
dequalinium chloride	1503127	-0.531	-0.214	-0.766	0.31
deracoxib	1505222	0.0842	-2.42	0.861	-0.175
Desipramine hydrochloride	1500227	0.137	-0.463	0.535	0.504
desloratidine	1505393	0.613	1.51	1.01	1.19
desonide	1505726	0.953	-0.465	1.1	0.0207
desoxycorticosterone acetate	300029	0.385	-0.0783	0.231	0.193
desoxymetasone	1505722	2.37	1.65	1.07	-1.97
desvenlafaxine succinate	1504280	0.215	-1.02	0.185	-0.593
dexamethasone	1500230	0.356	0.281	0.556	-0.038
dexamethasone acetate	1500231	-1.14	-3.77	0.845	1.34
dexamethasone sodium phosphate	1500232	-0.208	-0.698	-0.739	-0.0251
dexchlorpheniramine maleate	1505530	-0.851	-1.38	-0.583	-1.48
dexibuprofen	1502363	-1.18	-1.15	-0.659	2.44
dexlansoprazole	1504282	-1.62	-8.07	-1.11	-7.33
dexpanthenol	1505420	-0.832	-2.92	-0.977	-2.37
dexpropranolol hydrochloride	1500514	0.619	0.444	0.568	-0.369
dextromethorphan hydrobromide	1500233	0.383	1.29	1.34	1.72
diacerin	1502010	-0.137	2.24	-0.299	-0.875
diacetamate	1504515	0.401	1.42	-0.228	0.304
diatrizoic acid	1505777	0.359	1.43	0.481	1.08
diaveridine	1502300	-0.566	1.23	-0.443	3.83
diazinon	330017	-0.55	-0.911	-0.935	-0.184
Diazoxide	2300206	-1.14	-0.49	-1.62	-2.31
dibekacin	1503114	1.65	1.5	0.0688	-1.31
dibenzothiophene	1500235	-0.0331	-0.182	-0.794	0.128
dibucaine hydrochloride	1500236	0.727	0.956	-0.0743	0.661
dibutyl phthalate	330086	0.0779	-0.795	-0.545	0.607
dichlorisone acetate	1505779	0.801	0.19	0.715	2.95
dichlorophene	1500626	-0.897	-2.36	-0.404	-3.03
dichlorvos	330018	2.27	1.2	1.53	-1.24
diclazuril	1502348	0.348	0.646	0.153	-0.143
Diclofenac sodium	1500237	0.191	-1.51	0.0395	-0.0949
dicloxacillin sodium	1500238	-0.0048	-1.07	0.55	0.781
dicumarol	1500239	0.415	-0.2	-0.00355	-0.612
dicyclomine hydrochloride	1500240	0.691	0.745	0.27	-0.158
dienestrol	1500241	-0.0383	-0.588	0.0026	-0.984
diethylcarbamazine citrate	1500242	-0.445	-2.35	0.661	-0.0327
diethylstilbestrol	1500244	0.297	0.253	-0.917	-1.34
diflorasone diacetate	1505880	-0.896	0.104	-0.649	-1.09
difloxacin hydrochloride	1502359	-0.218	-0.857	0.199	-0.123
diflunisal	1500245	0.0338	-0.0881	-0.397	0.053
digitoxin	1500246	0.516	0.924	-0.523	0.586
digoxin	1500247	0.595	-0.359	-0.102	-0.0604
Dihydroergotamine methanesulfonate	1500248	0.284	-2.03	0.0826	-0.537
dihydrostreptomycin sulfate	1500249	0.526	-0.0248	0.501	-0.0253
diloxanide furoate	1505532	-0.867	-2.57	0.233	-0.38
diltiazem hydrochloride	2300214	-0.718	0.0321	-0.72	0.098
dimenhydrinate	1500251	0.485	-0.8	0.507	0.793
dimercaptopropanol	1500252	-0.739	1.25	-1.13	-0.586
dimesna	1502283	-0.889	-2.16	-0.375	-2.21
dimethadione	1500253	0.729	0.0357	0.326	-0.551
dimethyl fumarate	1506154	0.125	-2.03	1.36	0.962
dimetridazole	1506152	-1.16	-0.896	-1.16	-0.306
diminazene aceturate	1502349	-0.343	-0.34	1.06	3.93
dinitolmide	1503036	-0.221	2.74	-1.34	-2.17
diosmin	1503219	-2.72	-5.62	-1.42	0.0567
dioxybenzone	1500255	0.376	0.0417	0.372	-0.137
diperodon hydrochloride	1505780	1.41	0.082	0.629	0.0808
Diphenhydramine hydrochloride	1500256	0.101	-1.25	0.645	-0.705
diphenylpyraline hydrochloride	1500258	0.861	1.68	0.581	3.97
Dipyridamole	1500259	0.183	-0.135	-0.326	-0.279
dipyrocetyl	1503032	1.72	1.29	-0.436	-0.658
dipyrone	1503298	-1.36	-0.935	-1.02	0.0313
dirithromycin	1504144	-0.106	-1.82	0.36	-0.707
Disopyramide phosphate	1500261	0.655	-0.726	0.0733	0.0213
disulfiram	1500262	-1.98	-3.04	-1.68	-1.71
dixanthogen	1503891	1.48	2.57	0.745	2.02
d-lactitol monohydrate	1505436	-1.14	0.372	-1.42	-2.64
d-limonene	307080	-0.561	0.114	-0.408	-1.11
dobutamine hydrochloride	1503212	1.9	-0.479	2.63	3.83
docetaxel	1502273	0.659	1.91	0.0779	-0.756
doconexent	1503885	0.608	3.44	-0.661	0.211
docosanol	1505729	0.5	-1.93	0.934	0.479
docusate sodium	1506184	-1.26	-1.63	-1.55	-3.11
Domperidone	2300212	1.36	2.75	1.4	2.35
donepizil hydrochloride	1504403	-0.51	-1.11	-2.87	-11.6
Dopamine hydrochloride	1500263	0.595	-0.356	0.058	-2.39
doramectin	1505902	-2.13	-3.52	-2.4	-6.29
doxapram hydrochloride	1505534	-0.998	-0.106	-0.45	0.64
doxazosin mesylate	1505976	-0.742	1.28	-0.953	0.674
doxepin hydrochloride	1500264	1.03	0.548	0.759	1.18
doxofylline	1502358	-0.338	-0.881	0.554	2.13
doxorubicin	1505483	-1.64	-0.678	-0.372	1.39
doxycycline hydrochloride	1500266	1.04	0.576	1.02	1.57
doxylamine succinate	1500267	0.516	-0.0417	0.436	-0.493
d-phenylalanine	1503391	-0.505	-4.64	0.389	-10.5
drofenine hydrochloride	1500999	-0.399	-3.68	1.34	1.16
droperidol	1501002	0.92	-2.1	1.27	0.0516
dropropizine	1501004	-0.362	-1.92	0.16	-0.0964
drospirenone	1503831	-0.503	-0.103	-0.993	-2.54
duloxetine hydrochloride	1505387	2.42	0.339	1.81	0.963
dutasteride	1505386	-0.378	-0.834	0.285	0.892
dyclonine hydrochloride	1500268	1.12	1.8	0.987	0.0327
dyclonine hydrochloride	1503892	-0.984	-0.235	-0.703	-0.69
dydrogesterone	1505535	0.0808	0.915	0.174	1.31
dyphylline	1500269	0.848	-1.4	-3.41	-13.5
ebselen	1501188	1.31	-0.472	2.34	0.213
ecamsule triethanolamine	1503832	0.587	-2.12	0.618	-1.41
e-capsaicin	1501128	0.233	-2.89	0.24	-0.268
econazole nitrate	1501185	0.483	-0.319	-0.94	-5.87
editol	1301023	1.58	-1.18	2.43	1.21
edoxudine	1503214	-0.297	-2.98	-0.143	-0.408
edrophonium chloride	2300219	-0.933	0.46	-0.35	0.412
efaroxan	2300218	0.165	-1.55	0.284	1.25
efloxate	1504518	-1.27	0.0138	-1.59	-0.111
eletriptan hydrobromide	1505819	-0.79	-5.07	0.549	0.261
ellagic acid	1502245	1.55	-1.41	1.06	-2.22
eltanolone	1503894	-0.2	-0.239	-0.935	3.39
emetine	1500272	1.61	1.21	0.101	0.721
enalapril maleate	1501214	-0.487	-0.686	-0.307	2.01
enalaprilat	1503833	0.261	-2.75	0.64	1.09
enilconazole	1506067	2.06	-0.0555	2.32	0.706
enoxacin	1503215	-0.0225	-0.569	-0.35	-1.83
enoxolone	1500990	1.06	3.89	-0.338	3.35
enrofloxacin	1503721	1.19	-1.6	1.61	0.244
entacapone	1502381	0.242	1.42	0.36	1.48
ephedrine (1r,2s) hydrochloride	1500273	1.17	4.12	0.546	3.49
epiestriol	1504520	-0.0148	-3.55	-0.255	-0.49
epirubicin hydrochloride	1505708	0.58	-0.643	0.517	0.317
eprinomectin	1502382	-2.89	-7.23	-3.25	-10.3
eprobemide	1503886	-0.237	-3.28	0.651	-1.79
eprodisate disodium	1506180	-0.246	0.845	-0.318	0.78
equilin	1500275	1.8	-0.238	1.12	1.23
erdosteine	1502383	-0.9	-1.91	-1.14	-0.858
ergocalciferol	1500276	1.55	0.0199	0.655	-1.75
ergonovine maleate	1500277	-0.362	-1.37	-0.703	-2.44
ergotamine tartrate	1505584	0.478	0.29	1.14	3.43
erythritol	1301025	-1.06	-0.298	-0.6	-1.76
erythromycin	1500280	-0.354	-0.0416	-0.746	-1.46
erythromycin	1500281	-2.13	-3.94	-1.72	-4.9
erythromycin estolate	1501176	1.36	-0.0563	1.14	1.61
erythromycin ethylsuccinate	1500279	1.55	-0.653	1.04	-0.0509
erythrosine sodium	1505751	-0.254	-2.67	0.151	0.109
escitalopram oxalate	1504172	0.216	0.703	-0.552	-1.8
escitalopram oxalate	1505216	-0.903	-3.05	-0.595	-2.25
estradiol	1500282	1.53	0.545	0.953	-0.172
estradiol benzoate	1501182	2.64	2.55	1.32	-0.272
estradiol cypionate	1500283	1.99	1.85	0.928	-1.92
estradiol dipropionate	1502400	0.328	1.01	-2.71	-6.99
estradiol valerate	1500284	0.206	3.85	-0.139	1.55
estramustine	1502384	0.287	2.78	0.559	3.54
estriol	1500285	-0.453	0.294	-0.612	1.44
estrone	1500286	-0.371	0.213	0.461	5.28
estropipate	1505116	-0.209	0.254	0.635	1.91
eszopiclone	1503425	0.972	-0.392	1.12	0.514
ethacridine lactate	1505168	-0.704	-1.56	-1.08	-1.51
ethacrynic acid	1500287	-0.118	0.629	-0.0251	2.34
ethambutol hydrochloride	1500288	-0.177	0.0545	-0.434	-0.0106
ethamivan	1505994	0.636	-2.69	1.07	-1.6
ethanolamine oleate	1506170	0.284	-4.21	1.53	1.29
ethaverine hydrochloride	1501000	-1.22	-0.652	-1.16	1.59
ethenzamide	1502735	-0.285	0.892	-0.934	-1.14
ethinyl estradiol	1500291	0.322	1.8	0.116	1.69
ethionamide	1500292	-0.268	-1.18	-0.0804	0.849
ethisterone	1503221	2.91	3.13	1.43	-2.91
ethopabate	1505424	1.39	3.12	0.702	-0.715
ethopropazine hydrochloride	1500293	1.19	3.39	0.286	1.18
ethosuximide	1502196	0.631	-0.128	0.53	-0.765
ethotoin	1505428	0.514	1.89	-0.262	-1.93e-15
ethoxzolamide	1505426	-0.353	0.0664	-0.293	0.197
ethyl paraben	1400151	0.0737	-0.0404	-0.0274	0.311
ethyl vanillin	1503887	0.311	0.322	-1.38	-3.41
ethynodiol diacetate	1505979	0.0922	-0.977	0.944	-0.562
etidronate disodium	1505537	-1.02	-2.62	0.421	0.0374
etodolac	1501005	1.08	-2.42	1.4	0.0482
etomidate	1505599	-0.929	-0.838	-0.586	0.905
eucalyptol	1500294	-0.435	-2.14	-0.0301	-0.94
eucatropine hydrochloride	1500295	0.575	1.78	0.264	-0.305
eugenol	1500296	0.0931	-0.134	0.836	-0.124
evans blue	1300017	-0.267	2.63	0.0372	5.14
exalamide	1503403	-0.349	0.263	-1	-0.723
exemestane	1505012	0.641	1.86	0.603	1.26
ezetimibe	1505203	0.0868	0.507	-0.637	-0.671
famciclovir	1505201	0.0282	-0.0651	0.374	-2.03
famotidine	1501003	0.693	-2.94	1.43	0.217
famprofazone	1505773	-0.221	0.137	-1.1	0.0463
fasudil hydrochloride	1502366	-0.59	2.57	-1.21	1.98
febuxostat	1504286	0.48	0.284	1	3.09
felbinac	1506160	0.152	1.18	-0.594	-0.113
felodipine	1505887	1.17	1.58	0.11	-1.44
fenaclon	1503901	1.48	2.51	0.977	0.97
fenamisal	305025	0.223	1.01	1.01	1.04
fenbendazole	1501016	-0.285	-1.22	0.142	-1.35
fenbufen	1501008	2.32	1.93	1.91	-0.462
fendiline hydrochloride	1501026	-0.884	0.891	-1.11	0.807
fenipentol	1503890	1.04	0.781	0.726	4.16
fenofibrate	1501010	0.851	3.25	0.295	-0.00384
fenofibric acid	1504414	0.521	0.0485	0.123	-0.618
fenoldipam mesylate	1505539	-0.824	0.908	-0.66	2.31
fenoprofen	1501011	-0.689	-1.68	0.866	2.02
fenoterol hydrobromide	1501007	1.86	-0.292	1.68	0.0159
fenspiride hydrochloride	1501021	-0.0533	0.471	-0.154	-0.755
fexofenadine hydrochloride	1504179	-0.577	-1.84	-0.761	-3
finasteride	1506069	-0.144	0.947	-0.207	-0.443
fipexide hydrochloride	1503222	1.42	0.197	1.65	-2.54
fipronil	1505354	-0.0375	1.92	-0.668	-0.783
firocoxib	1504526	0.156	0.274	0.817	4.05
flopropione	1500629	0.155	2.47	-0.758	1.58
florfenicol	1505978	-1.47	-1.39	-0.707	-0.0313
floxuridine	1503059	-1.14	-3.3	-2.4	-8.64
fluconazole	1503975	-0.46	-2.78	-1.34	-4.55
flucytosine	1505429	-0.276	-1.3	-1.89	-6.03
fludarabine phosphate	1505705	-0.636	-3.36	1.02	2.03
fludrocortisone acetate	1500299	-1.74	0.0449	0.119	2.06
flufenamic acid	1501015	-0.933	-1.46	0.313	2.35
flumazenil	1505701	-0.905	-1.74	-0.637	-1.2
flumequine	1500992	1.63	2.86	0.655	-1.98
flumethasone	1501196	-1.35	-0.376	-1.49	-3.54
flumethazone pivalate	1500300	-1.64	-0.819	-1.32	-1.86
Flunarizine dihydrochloride	1500993	1.25	0.312	0.239	-1.86
flunisolide	1501187	-0.872	0.938	-0.607	0.214
flunixin meglumine	1505113	-0.0559	0.573	-0.00409	-1.03
fluocinolone acetonide	1500302	-1.29	0.0815	-0.911	-0.651
fluocinonide	1500303	-0.672	1.78	-0.852	-1.44
fluorescein	1505396	-0.431	-1.68	0.303	0.394
fluorometholone	1500304	-0.474	2.12	0.676	3.86
fluorouracil	1500305	-1.29	-0.795	0.301	1.9
Fluoxetine hydrochloride	1504173	0.82	-0.168	1.1	-0.152
Fluphenazine dihydrochloride	1500994	1.87	2.14	0.981	0.669
flurandrenolide	1501175	0.282	-0.037	1.57	3.07
flurbiprofen	1500308	-1.13	-1.11	-0.782	-2.44
flurofamide	1502264	2.14	3.88	0.834	0.34
flurothyl	1505430	0.282	-1	-0.0893	-0.69
fluroxene	1506162	-0.36	1.34	-0.671	0.771
flutamide	1500995	1.42	0.051	1.53	1.81
fluticasone propionate	1505603	-1.24	-0.0554	-1.11	0.799
fluvastatin	1504911	0.705	2.46	0.594	2.03
fluvoxamine maleate	1505604	-1.27	-0.0381	-1.16	-1.09
folic acid	1502020	-0.957	1.88	-0.225	1.35
fomepizole hydrochloride	1505432	0.719	1.18	0.737	2
fomepizole hydrochloride	1506159	0.0713	0.891	0.156	0.818
formestane	1504116	0.436	1.11	0.153	0.417
foscarnet sodium	1502019	0.636	1.06	0.345	-0.229
fosfosal	1502012	-1.09	-1.15	-0.611	-1.01
fosphomycin	1502039	-0.596	-3.98	-1.42	-6.26
ftaxilide	1504523	0.181	-1.8	-0.758	-1.6
fulvestrant	1502281	0.808	2.4	0.174	0.489
fumaric acid	1301022	1.57	3.1	0.418	4.28
furaltadone	1505770	-0.319	-1.32	-0.848	1.75
furazolidone	1500309	-1.18	-1.93	0.113	-0.0159
furosemide	1500310	-1.11	-1.09	0.63	0.624
fusidic acid	1500311	0.634	4.92	1.55	2.17
GABA	1500678	0.205	0.66	-0.207	2.59
gabapentin	1505805	0.412	-0.247	0.0345	-1.64
gadoteridol	1503834	0.865	0.826	0.833	0.755
galanthamine hydrobromide	1501202	0.0478	1.84	-0.567	-0.0683
Gallamine triethiodide	1500312	-1.27	1.2	-1.02	-2.27
gallic acid	210369	1	1.69	0.676	0.129
ganciclovir	1502362	-0.151	0.927	-0.673	-1.1
gatifloxacin	1504272	-0.438	-1.64	0.893	0.269
gefitinib	1502274	1.08	-0.104	0.837	-0.547
gemfibrozil	1500313	-0.644	2.22	-1.02	-0.51
gemifloxacin mesylate	1505802	1.26	1.84	0.83	2.99
gentamicin sulfate	1500314	-0.677	1.72	-0.954	-0.652
gentian violet	1500315	-2.65	-5.79	-6.99	-25.5
glafenine	1500996	0.2	-2.05	-0.362	-0.0443
Glibenclamide	2300229	-0.623	-4.31	-0.0804	1.7
gliclazide	1504145	-0.216	-1.56	-0.543	-0.728
glimepiride	1504915	0.726	2	0.226	0.545
Glipizide	1505433	0.508	0.932	0.0708	-0.852
gluconolactone	1503092	-0.202	0.085	-0.157	0.0839
glucosamine hydrochloride	1500316	-0.283	2.28	-0.348	-0.0182
glutathione	1502248	0.367	1.62	-0.802	3.62
glycopyrrolate	1505753	-0.0469	0.741	-0.0462	1.38
gramicidin (gramicidin a shown)	1500319	-3.37	-8.75	-1.58	-5.36
granisetron hydrochloride	1502365	0.367	1.26	-0.0139	-0.105
griseofulvin	200046	-0.887	-0.045	-0.334	1.1
guaiacol	1506165	-0.0227	-0.753	0.966	-1.39
guaifenesin	1500321	0.351	3.63	-0.234	-0.107
guanabenz acetate	1500322	0.188	2.44	0.0979	0.0919
guanadrel sulfate	1505544	-0.0214	-0.124	-1.21	-2.93
guanethidine sulfate	1500323	-1.17	-1.84	0.778	1.38
guanfacine hydrochloride	1505435	0.487	-0.636	1.3	1.01
guanidine carbonate	1300022	-1.55	-4.17	-0.733	-0.327
halazone	1500324	-0.806	-0.735	0.987	0.124
Haloperidol	1500325	-1.87	-0.69	0.113	2.42
halothane	1505434	-1.28	0.0312	-0.95	-0.0189
heptaminol hydrochloride	1503218	-0.219	-0.0121	0.67	0.217
hetacillin potassium	1500327	-1.05	1.03	-1.19	-0.961
hexachlorophene	1500328	-2.93	-6.02	-3.09	-8.89
Hexamethonium dichloride	1503297	-0.137	-0.838	0.126	-0.0212
hexestrol	1500632	0.682	0.172	0.168	-0.0236
hexetidine	1500633	1.88	-0.486	1.45	-2.08
hexylene glycol	1506161	1	1.72	-0.0381	-1.63
hexylresorcinol	1500330	-0.706	1.4	-0.422	0.646
Histamine dihydrochloride	1500331	-0.517	1.71	-0.483	-0.336
homatropine bromide	1500332	-0.721	0.955	-0.508	-0.911
homatropine methylbromide	1500333	-0.404	1.2	-0.299	-0.145
homidium bromide	1503806	0.0965	-0.461	-0.181	-0.107
homosalate	1505020	0.83	1.06	1.35	4.5
hycanthone	1503239	0.652	2.17	0.307	2.41
hydralazine hydrochloride	1500334	-0.744	-0.618	0.169	0.589
hydrastine (1r, 9s)	1500687	0.00551	1.73	-0.428	1.19
hydrastinine hydrochloride	310006	0.981	-1.43	1.14	-1.22
Hydrochlorothiazide	1500335	-1.66	-3.32	0.565	0.755
hydrocortisone	300024	0.524	0.657	-0.867	-0.891
hydrocortisone acetate	1500338	-0.154	1.85	0.974	0.292
hydrocortisone butyrate	1503273	1.29	2.88	1.58	2.3
hydrocortisone hemisuccinate	1500339	-1.91	-1.56	-0.48	1.08
hydrocortisone sodium phosphate	1500340	-0.904	0.827	-0.812	1.53
hydrocortisone valerate	1505438	0.34	1.44	-0.193	-0.779
hydroflumethiazide	1500341	-0.816	0.765	-1.1	0.0038
hydroquinidine	1500657	2.23	0.702	2.69	0.059
hydroquinone	1504237	-0.934	0.277	-0.668	-0.119
hydroxyamphetamine hydrobromide	211425	-0.207	-0.72	0.773	1.9
hydroxychloroquine sulfate	1503978	0.274	-0.0371	-0.14	-1.69
hydroxyprogesterone	1701060	2.06	-0.266	1.08	0.151
hydroxyprogesterone caproate	1500343	1.26	2.77	0.352	-0.834
hydroxytoluic acid	212064	-0.831	-3.4	-0.637	-1.92
hydroxyurea	1500344	-0.651	0.505	-0.24	1.63
hydroxyzine pamoate	1500345	-0.682	0.365	-0.348	0.731
hymechrome	1506174	0.832	0.769	0.937	0.663
hyoscyamine	1500346	0.335	3.11	0.282	3.16
ibandronate sodium	1504818	0.197	-0.945	0.146	-0.0856
idazoxan hydrochloride	1506073	-0.831	-2.01	-0.592	-0.0426
idebenone	1505755	0.369	-0.877	-0.627	-1.11
idoxuridine	1502350	-0.903	-0.448	-0.453	0.438
idramantone	1506164	1.18	0.758	0.571	-1.5
ifosfamide	1505480	0.691	1.23	0.0856	-0.298
imatinib	1502276	0.062	-0.541	1.15	-0.32
imexon	1506181	-0.156	-0.934	1.1	1.02
imipenem	1506001	-0.591	1.01	-0.654	-0.465
Imipramine hydrochloride	1500348	0.194	2.56	-0.548	-2.63
imiquimod	1502351	1.07	1.37	-0.218	-0.0487
indapamide	1500349	-0.773	-1.08	0.307	-1.33
Indomethacin	1500350	-1.78	-1.95	-0.182	1.65
indoprofen	1500351	-1.21	-1.12	-2.16	-4.39
inosine	3100024	-1.03	0.885	-1.52	-1.65
inositol	1500352	-0.927	-0.113	-0.966	-0.495
iodipamide	1500772	-1.32	-0.749	-0.908	0.897
iodixanol	1503835	-0.105	-0.643	-0.631	1.61
iodoquinol	1500353	-0.456	0.719	-0.48	0.813
iohexol	1502304	0.0122	-0.11	-0.567	-1.24
iopanic acid	1503923	-0.705	0.247	-0.793	0.472
iothalamic acid	1503836	0.172	-1.04	0.351	-0.181
ioversol	1503837	-0.489	-0.0598	-0.178	-0.0939
ioxilan	1503838	0.761	0.978	1.09	0.115
ipratropium bromide	1500354	-0.785	-5.48	0.522	2.4
ipriflavone	1400010	0.21	2.11	-0.834	2.65
iproheptine	1506195	-0.131	-0.327	0.00443	-0.0515
Iproniazid phosphate	1500634	0.565	-0.0172	1.69	1.73
irbesartan	1504259	0.0122	-0.236	-0.12	-1.66
irinotecan hydrochloride	1505821	-1.41	-0.776	-1.31	2.03
irsogladine maleate	1502352	0.481	1.24	1.49	2.19
isaxonine	1504617	0.486	2.76	-0.775	0.0426
isobutamben	1506196	-0.29	0.808	-0.657	0.0856
isoetharine mesylate	1505977	-0.918	0.231	-1.22	-0.25
isoflupredone acetate	1505724	-0.343	-3.04	-0.218	-1.47
isoleucine (l)	1301004	0.38	0.168	0.546	-0.0532
isoniazid	1500355	-0.183	1.3	-0.265	0.447
isopropamide iodide	1500356	-0.234	0.234	-0.262	0.399
isosorbide dinitrate	1500358	-0.749	2.12	-1.4	0.323
isosorbide mononitrate	1503807	-0.182	0.0274	-0.154	0.657
isotretinon	1502013	1.38	-1.48	2.34	1.93
isovaleramide	1506177	-1.03	-2.71	-0.787	-2.28
isoxicam	1503242	0.255	0.995	-0.796	-0.611
isoxsuprine hydrochloride	1500359	-0.639	-1.45	0.968	0.666
isradipine	2300234	0.559	1.03	-0.152	-0.648
itopride hydrochloride	1502353	-0.229	-1.69	1.13	-0.295
itraconazole	1505756	-1.14	-3.31	-2.07	-8.09
ivermectin	1300027	-1.03	-4.88	1.11	0.993
kainic acid	2300228	2.11	0.0121	3.09	-0.691
kanamycin sulfate	1500360	-0.546	1.88	0.304	2.96
Ketanserin tartrate	1505346	2.32	1.42	1.53	0.861
ketoconazole	1500362	-2.01	-4.53	-2.39	-5.91
ketoprofen	1501215	0.766	1.02	0.659	0.0079
ketorolac tromethamine	1503925	-0.532	0.084	-0.646	0.204
ketotifen fumarate	1500668	-0.819	0.271	-0.665	-1.28
khellin	210866	0.263	-0.745	0.216	1.94
L(-)-Norephedrine	1500484	0.717	-0.437	0.6	0.227
labetalol hydrochloride	1503243	0.681	1.84	-0.28	0.329
lacitol	1301027	-1.01	-2.3	-0.14	-0.135
lactose monohydrate	1301020	0.618	-0.0288	1.37	-0.57
lactulose	1500363	-1.08	-1.6	-0.791	-0.0038
L-alpha-Methyl DOPA	1500403	-0.672	-1.3	0.0518	1.09
lamivudine	1503839	-1.05	0.444	-0.832	0.613
lamotrigine	1505610	-0.113	0.481	-1.1	-1.18
lanatoside c	1501205	-0.345	1.22	-0.0516	-0.147
lansoprazole	1503926	-0.273	1.21	-0.375	0.26
L-Aspartic acid	1301001	0.516	-1.24	1.02	-0.153
lefunamide	1503927	1.69	3.55	1.13	-0.543
letrozole	1502354	-0.636	0.00404	-0.477	0.833
leucovorin calcium	1500364	-0.646	0.523	-1.7	-2.98
levalbuterol hydrochloride	1505811	0.612	0.727	1.1	2.14
levamisole hydrochloride	1503245	-1.8	-3.41	-1.89	-4.96
levcycloserine	1506178	-0.0493	1.06	-0.264	1.93e-15
levobunolol hydrochloride	1505551	2.65	1.18	2.34	0.0391
levocarnitine	1505437	-1.43	0.209	-1.65	-3.18
levocarnitine propionate hydrochloride	1505730	-0.425	-0.051	-0.449	-0.148
levocetirizine dihydrochloride	1504914	-0.354	-0.453	0.313	1.36
levodopa	2300205	2.19	0.5	2.17	0.09
levofloxacin	1504260	0.271	0.0455	0.565	-0.162
levonordefrin	1500365	-0.53	-0.49	-0.342	0.0106
levosimendan	1502356	0.485	1.74	0.341	1.7
L-Glutamine	1300018	1.15	2.48	0.723	1.16
Lidocaine hydrochloride	1500689	-0.378	-0.248	-0.505	-0.225
linagliptin	1503880	-0.519	-2.04	-0.731	-3.04
lincomycin hydrochloride	1500368	-0.0924	1.43	-0.191	1.34
lindane	330071	0.171	-1.63	0.858	0.748
linezolid	1502385	-0.265	-1.71	1.21	2.75
liothyronine	1500778	0.378	0.469	0.556	0.487
liothyronine sodium	1502047	-1.36	-8.82	0.386	-1.88
lipoamide	1505740	0.799	1.78	1.43	0.0683
lisinopril	1501217	-1.04	1.07	-0.218	2.07
lithium citrate	1504269	-0.342	-3.58	0.708	-1.02
lobeline hydrochloride	1500758	-1.75	-2.24	-1.33	0.295
lobendazole	1505440	-1.59	-0.99	-1.23	-0.679
lofexidine hydrochloride	1502357	-1.72	-1.03	-0.821	0.127
lomefloxacin hydrochloride	1502037	-0.371	1.98	-0.531	1.23
lomerizine hydrochloride	1502303	1.82	2.37	0.754	4.48
lomustine	1502301	-0.604	0.633	-1.36	-0.0508
lonidamine	1503225	1.54	-0.00471	0.417	-2.31
Loperamide hydrochloride	2300241	0.811	-0.277	0.606	-0.0299
loratadine	1503712	-1.17	-0.737	-1.18	0.621
Lorglumide sodium	2300261	-0.857	-0.117	-0.433	-0.0381
lornoxicam	1502302	-0.598	-1.45	-0.353	-0.00296
losartan	1504268	0.566	0.0705	0.171	-0.00384
lovastatin	1503977	0.292	-0.152	0.495	2.48
Loxapine succinate	2300242	-0.0331	0.0229	0.0303	-2.04
loxoprofen	1502386	-0.523	-3.39	1.32	-1.35
lufenuron	1505355	0.29	2.9	-0.191	0.591
lumiracoxib	1502387	0.595	0.576	0.805	1.85
mafenide hydrochloride	1500372	0.667	-0.772	0.937	0.00384
malathion	330021	-0.224	1.7	-0.205	1.5
mangafodipir trisodium	1503840	1.28	1.25	1.95	3.71
manidipine hydrochloride	1502388	0.516	2.94	-0.143	2.39
mannitol	1300028	-0.648	-3.38	0.4	-0.0386
maprotiline hydrochloride	1500373	-0.463	-3.7	0.575	0.54
mebendazole	1501110	0.978	0.403	0.862	0.375
mebeverine hydrochloride	1501117	1.74	-0.345	2.24	-1.23
mebhydrolin naphthalenesulfonate	1501116	-0.738	1.22	-1.1	0.321
mechlorethamine	1500375	0.994	3.64	0.314	1.89
meclizine hydrochloride	1500376	0.303	-0.0907	0.239	-1.04
meclocycline sulfosalicylate	1501118	-0.853	0.304	-0.442	1.56
meclofenoxate hydrochloride	1503226	-0.547	-0.0204	-0.459	-0.513
mecysteine hydrochloride	1500636	0.112	-0.696	1.65	1.46
medroxyprogesterone acetate	1500379	0.176	1.11	-0.00355	0.809
medrysone	1500380	1.13	0.675	0.898	-0.09
mefenamic acid	1501103	-0.699	-2.05	-1.31	-6.08
mefexamide	1501108	-0.314	-1.05	-0.496	-1.84
mefloquine	1503070	-0.0758	-0.652	0.543	2.22
megestrol acetate	1500381	1.41	-0.0705	1.26	1.01
meglumine	1300029	0.793	0.45	-0.165	-0.0351
meglutol	1506183	0.471	2.36	0.274	1.16
melengestrol acetate	1505727	0.616	4.26	0.996	0.624
meloxicam	1504150	0.164	0.877	0.527	0.0904
melphalan	1500382	1.4	-0.00403	-0.0576	-4.06
Memantine hydrochloride	1501121	0.114	0.536	-0.576	-0.429
menadione	1502254	-0.918	-0.323	-0.194	0.0685
meparfylon	1506158	-1.81	-4.01	-1.17	-1.22
mepartricin	1503432	0.444	0.0555	-0.45	-3.76
mepenzolate bromide	1500383	-0.404	-0.0705	-0.268	-0.176
mephenesin	1501140	-0.226	-1.09	0.41	0.264
mephentermine sulfate	1503250	0.356	0.0543	0.374	1.02
mepiroxol	1504616	0.0223	0.0855	-0.487	-0.295
mepivacaine hydrochloride	1504148	0.76	2.15	0.862	2.96
meprylcaine hydrochloride	1505553	0.348	0.00403	-0.0362	-0.0794
mequinol	212037	1.95	1.22	1.56	-0.729
merbromin	1500637	-2.35	-6.74	-2.13	-7.2
mercaptopurine	1500387	-0.0257	-1.65	0.425	-0.617
meropenem	1502310	0.426	-0.476	0.279	-1.11
mesalamine	1505993	0.183	0.973	0.112	1.86
mesna	1502014	0.0602	-0.176	0.543	2.24
mesoridazine besylate	1505500	0.372	0.633	-1.21	-0.594
mestranol	1500388	0.0571	-0.299	0.85	-0.0207
metacetamol	211175	-0.0466	0.0724	-0.628	0.899
meta-cresyl acetate	1506049	0.83	-0.136	-0.189	0.789
metampicillin sodium	1502034	-1.1	-0.441	-1.15	-0.984
metaproterenol	1500390	-0.0745	0.744	0.627	1.97
metaraminol bitartrate	1503251	0.663	-0.481	0.606	1.8
metaxalone	1504229	-0.37	-1.28	0.0494	-0.23
metergoline	300565	1.11	1.78	0.00213	1.45
metformin hydrochloride	1505814	0.335	0.0227	0.595	0.0297
methacholine chloride	1500391	-0.331	-0.546	-0.393	-0.374
methacycline hydrochloride	1501104	-0.823	-1.75	-1.36	-4.74
methapyrilene hydrochloride	1503229	1.7	0.978	1.25	0.809
methazolamide	1503252	1.6	1.79	1.2	2.06
methenamine	1500394	-0.286	2.38	-0.641	0.493
methicillin sodium	1500395	0.348	1.12	0.0641	-0.0372
methimazole	1500396	-1.24	-1.89	-0.977	-1.89
Methiothepin mesylate	1503637	0.78	-0.19	-0.868	0.129
methocarbamol	1500397	0.409	1.94	-0.849	-3.61
methoprene (s)	1504100	0.571	-0.172	0.461	2.33
methotrexate(+/-)	1500398	0.125	0.744	0.481	0.658
Methoxamine hydrochloride	1500399	-0.0772	0.173	-0.261	-0.041
methoxsalen	1500400	0.572	1.62	0.621	4.25
methscopolamine bromide	1500401	1.07	2.11	0.57	-0.0079
methsuximide	1505443	-0.136	0.0552	-0.0932	-0.041
methyclothiazide	1503841	0.676	1.85	0.463	0.649
methylatropine nitrate	1505445	-0.674	-0.21	-1.11	-1.59
methylbenzethonium chloride	1503253	1.73	2.8	0.979	0.898
methylene blue	1505444	-0.606	1.89	-0.181	2.29
methylergonovine maleate	1500404	0.495	2.55	0.802	3.21
methylphenidate hydrochloride	1505907	0.0468	1.94	-0.713	-0.204
methylprednisolone	1500406	-0.162	-1.87	1.26	1.05
methylthiouracil	1500408	0.845	1.74	0.91	3.97
methysergide maleate	1505492	-1.24	0.18	-0.92	0.187
meticrane	1506077	1.5	0.559	2	-0.259
Metoclopramide hydrochloride	1500410	0.168	1.63	0.403	2.54
metolazone	2300325	1.17	-1.97	0.778	-0.469
metoprolol tartrate	1500411	-0.227	0.802	0.414	1.98
metronidazole	1500412	-0.122	0.0185	0.0458	0.166
metyrapone	1506014	2.26	2.67	2.77	6.08
mexeneone	1506199	-0.518	-4.2	0.438	-2.49
mexiletine hydrochloride	1503929	-0.209	-0.205	0.52	3.58
Mianserin hydrochloride	2300292	0.526	2.5	-0.428	1.69
miconazole nitrate	1500413	-0.966	-5.08	-1.9	-7.86
midodrine hydrochloride	1503257	-1.45	-1.4	-1.17	-0.988
mifepristone	1505615	-1.05	-0.283	-0.724	0.904
miglitol	1504273	0.476	-0.045	1.53	0.421
milnacipran hydrochloride	1504815	-1.93	-4.02	-1.84	-3.68
milrinone	1505489	-0.43	-0.127	-0.56	0.0726
miltefosine	1505329	-6.27	-26.6	1.61	-0.445
minaprine hydrochloride	1501120	0.838	1.75	0.395	-0.863
minocycline hydrochloride	1500414	0.0895	-1.48	-0.238	-2.04
Minoxidil	1500415	-0.495	0.0416	-0.767	-0.663
mitomycin c	330002	-0.0905	0.821	-0.00409	1.21
mitotane	330082	0.508	-0.401	0.623	-1
mitoxanthrone hydrochloride	1503278	-1.64	-0.644	-0.732	1.26
modafinil	1505361	2.28	-0.0378	2.68	2.73
modaline sulfate	1506123	-0.0692	-0.7	0.0672	-0.0877
moguisteine	1502311	1.12	0.966	1.17	4.27
molsidomine	1500673	-0.319	-1.59	0.462	0.147
mometasone furoate	1505367	1.28	3.61	0.616	1.89
monensin sodium (monensin a is shown)	1502258	0.0842	0.353	-0.391	-1.97
monobenzone	1503031	0.875	4.78	-0.305	1.76
montelukast sodium	1505391	2.85	-0.117	2.18	-0.184
morantel citrate	1503931	0.0149	-0.523	-0.12	-0.901
moroxydine hydrochloride	1506078	-1.54	-0.912	-1.52	-0.557
moxalactam disodium	1500418	1.02	0.43	0.495	0.139
moxidectin	1505394	-1.73	-2.42	-1.7	-1.32
moxifloxacin hydrochloride	1504303	-0.158	0.877	-0.704	-1.03
moxisylyte hydrochoride	1506079	1.12	1.12	0.776	1.07
mupirocin	1505706	-0.645	1.15	-0.248	2.45
mycophenolate mofetil	1504567	0.109	-1.65	0.25	-0.139
mycophenolic acid	1500674	-0.536	0.353	0.544	0.916
nabumetone	1503650	0.297	-0.478	0.823	0.171
n-acetylneuramic acid	2300147	-0.118	-1.45	1.44	-2.17
N-Acetylprocainamide hydrochloride	2300154	-0.134	-0.306	0.217	-0.153
nadide	1500419	-1.43	0.217	-1.17	0.589
nadifloxacin	1502312	0.398	0.572	1.52	0.513
nadolol	1503260	-0.865	0.119	-0.991	0.6
nafcillin sodium	1500420	-0.31	2.26	-0.812	-0.999
nafronyl oxalate	1503419	0.672	1.86	0.285	1.71
naftifine hydrochloride	1505446	-0.617	-1.67	-1.01	-3.48
Naftopidil dihydrochloride	1506024	0.56	1.06	-0.584	-0.438
nalbuphine hydrochloride	1501115	0.909	2.29	0.947	2.53
nalidixic acid	1500756	-0.527	-0.00404	-0.867	-1.25
naloxone hydrochloride	1500422	0.513	2.48	-0.0917	-0.378
naltrexone hydrochloride	1503262	0.169	3.18	-1.15	-1.06
nanofin	1301019	0.16	0.116	-0.589	3.4
naphazoline hydrochloride	1500424	0.519	2.58	0.0103	1.58
naproxol	1503801	-0.651	-0.361	-1.06	-0.769
natamycin	1505560	0.49	-0.148	0.322	0.318
nateglinide	1504258	-0.213	0.463	-0.619	-0.817
nebivolol hydrochloride	1505493	-0.139	0.00471	-0.725	0.945
nefazodone hydrochloride	1502314	-0.63	2.7	-0.806	0.507
nefiracetam	1502315	-1.4	-1.77	-1.47	-1.11
nefopam	1501137	0.495	1.84	1.68	5.72
nelarabin	1502286	-1.7	-2.55	-1.25	0.729
neomycin sulfate	1500427	1.73	4.51	0.359	0.582
Neostigmine bromide	1500428	-0.153	-2.43	1.37	0.752
netilmicin sulfate	1505482	-1.71	-1.81	-0.547	0.414
nevirapine	1503842	-0.254	2.28	-0.869	-0.237
niacin	1500430	-0.343	-1.2	-2.08	-5.31
niacinamide	1505397	0.729	3.31	0.0708	0.706
Nialamide	1505986	-1.3	-4.26	-1.18	-0.46
Nicardipine hydrochloride	1501135	-0.186	-0.408	-0.372	-0.116
nicergoline	1501133	1.45	0.824	0.488	-1.64
nicolsamide	1503265	-0.854	-1.15	-1.42	-3.88
nicopholine	1506194	2.25	1.17	2.2	4.46
nicotine ditartrate	2300259	-0.953	-0.579	-0.609	-0.496
nicotinyl alcohol tartrate	1503038	-0.556	0.936	-0.834	-0.97
Nifedipine	1500431	-0.52	1.62	-1	1.23
nifenazone	1503230	-2.99	-7.62	-1.72	-11.8
niflumic acid	1502015	0.377	1.15	-0.45	0.268
nifuroxazide	1505788	0.34	0.447	1.26	2.27
nifursol	1502316	0.679	0.504	0.745	-0.00481
nikethamide	1506157	1.25	5.04	1.34	4.39
nilutamide	1504152	0.973	1.19	0.452	1.1
nimesulide	1503231	0.523	0.25	0.145	1.46
Nimodipine	1503600	-2.24	-3.05	-1.2	0.669
nimustine	1504151	0.61	2.74	-0.3	0.107
nisoldipine	1505390	2.13	-1.37	-0.777	-10.1
nitarsone	1506182	0.362	-0.0388	0.304	0.253
nitazoxanide	1503843	1.68	4.85	0.982	1
nithiamide	1505448	-0.691	0.971	-0.286	0.0734
Nitrendipine	1503609	-0.577	1.77	1.03	8.57
nitrofurantoin	1500433	-1.75	-0.586	-1.85	-5.1
nitrofurazone	1500434	0.23	0.0265	-0.33	0.0987
nitroglycerin	1505956	0.0713	-1.57	-0.474	-3.01
nitromide	1500435	0.65	-0.234	0.215	-0.0482
nitroxoline	1506173	0.123	2.52	-0.543	1.53
nizatidine	1505985	-0.811	-1.19	-0.576	-2.11
Nomifensine maleate	1503267	0.239	0.305	-0.186	-1.52
nonoxynol-9	1505292	0.885	0.111	0.367	-0.906
norepinephrine	1500436	-0.91	-2.35	-1.09	-4.92
norethindrone	1500437	-0.779	-1.8	-0.842	-1.82
norethindrone acetate	1500438	1.26	1.9	0.87	0.0253
norethynodrel	1500439	-0.442	-0.221	0.238	0.985
norfloxacin	1500440	-0.133	-0.86	0.245	0.718
norgestimate	1505562	-0.907	0.281	-1.55	-1.12
norgestrel	1500441	-0.734	0.167	-0.603	-1.19
norgestrel	1502355	-1.13	-0.472	-0.261	0.663
Nortriptyline hydrochloride	1500442	1.44	2.45	1.01	3.16
noscapine hydrochloride	1500443	-0.0203	1.19	0.396	1.11
novobiocin sodium	1500444	-0.511	-1.54	-0.92	-1.04
N-Vanillylnonanamide	1506172	0.181	-1.14	1.27	-0.868
Nylidrin hydrochloride	1500445	-0.662	-0.999	-1.63	-1.31
nystatin	1500446	-0.414	0.152	1.05	0.216
octisalate	1505760	-0.234	0.952	-0.657	-2.5
octodrine	1505447	1.34	-0.36	1.3	-0.438
ofloxacin	1502044	0.306	1.33	-0.632	0.337
olanzapine	1505024	-2.91	-8.87	-1.74	-7.05
oleandomycin phosphate	1500675	0.689	1.99	-0.218	0.0519
olmesartan	1505206	-0.0506	-1.12	0.795	-0.295
olmesartan medoxomil	1505205	-0.0358	-0.0878	0.000707	2.38
olsalazine sodium	1502389	0.616	3.21	0.267	-0.0253
oltipraz	1502317	-0.656	2.41	-1.28	1.52
omega-3-acid esters (epa shown)	1300030	-0.37	-0.0227	0.171	0.0685
omeprazole	1502361	-0.456	1.67	-0.657	0.54
omeprazole	1505693	0.431	1.75	-0.829	-2.27
ondansetron	1502501	0.239	-0.958	0.438	0.101
O-Phospho-L-serine	1506151	-0.33	1.07	-0.462	1.76
orbifloxacin	1503711	-0.592	-2.69	-0.345	0.356
orlistat	1504300	-1.37	-3.38	-0.678	-1.53
ornidazole	1505981	-0.0971	0.0651	0.645	0.592
ornithine aketoglutarate	1504524	0.287	-0.0855	-0.357	-1.14
orotic acid	1504525	0.608	1.64	1.02	0.00324
orphenadrine citrate	1500447	-0.154	-0.999	0.215	3.8
oseltamivir phosphate	1504912	-1.17	-2.15	-0.902	-0.274
ouabain	1500676	-1.43	-0.0449	-1.44	-1.88
oxacillin sodium	1500448	0.287	0.104	0.206	-0.264
oxaliplatin	1502282	-0.13	0.419	-0.294	1.07
oxaprozin	1505267	0.572	-0.0822	0.578	0.28
oxcarbazepine	1504243	-0.577	0.295	-0.00248	-0.248
oxedrine	1506085	1.28	0.00707	0.991	-0.188
oxelaidin citrate	1505774	-0.833	0.0596	-1.2	0.734
oxethazaine	1503279	-0.862	1.56	-0.64	2.51
oxfendazole	1505296	-0.873	-0.307	-0.971	-0.346
oxiconazole nitrate	1505330	-0.225	-3.51	-1.3	-8.22
oxidopamine hydrochloride	1500450	0.858	-0.103	0.252	-1.02
oxiglutatione disodium salt	1300019	1.19	3.12	0.217	-0.135
oxiniacic acid	1506168	-1	-0.642	-0.204	1.25
oxolamine citrate	1506027	1.14	2.54	1.06	-0.285
oxolinic acid	1502030	0.306	1.66	0.242	0.773
oxybendazole	1503373	-1.63	-0.77	-0.732	1.06
oxybenzone	1500451	-0.793	-2.82	-0.375	1.26
oxybutynin chloride	1505399	-0.0373	0.193	0.791	3.08
Oxymetazoline hydrochloride	1500453	-0.754	-2.67	-0.307	-0.0726
oxyphenbutazone	1500455	0.354	-0.539	-0.956	-1.28
oxyphencyclimine hydrochloride	1503932	0.577	1.91	0.103	2.62
oxyphenonium bromide	1505783	0.144	-0.856	-0.416	-0.659
oxyquinoline	1500456	0.655	-0.459	0.99	-1.58
oxytetracycline	1500457	-0.099	-0.926	-0.00585	0.0505
paliperidone	1502318	-1.55	0.113	-0.314	1.65
palmidrol	1506156	1.14	2.15	1.55	0.642
pancuronium bromide	1505692	-0.396	0.908	-0.251	1.11
pantethine	1505920	-0.876	0.335	-1.61	-2.9
panthenol (dl)	1505656	-1.9	-1.52	-0.988	0.338
pantoprazole	1505818	1.35	1.43	1.42	3.12
pantothenic acid(d) na salt	1505715	-0.936	-0.556	0.11	2.07
Papaverine hydrochloride	1500459	0.532	0.665	0.199	0.245
parachlorophenol	1500460	-0.615	0.594	-0.695	0.119
paramethadione	1505456	0.102	0.0563	-0.531	-0.597
Pargyline hydrochloride	1500462	0.00508	-0.782	-0.0785	-1.24
paromomycin sulfate	1503228	1.77	2.63	0.833	0.608
paroxetine hydrochloride	1504085	-1.58	-4.55	-1.43	-2.75
paroxypropione	1506169	-1.37	-1.09	-0.908	0.779
pasiniazid	1503381	-0.555	-3.77	0.785	-5.89
pazufloxacin mesylate	1502319	1.22	-0.432	1.52	1.59
pefloxacine mesylate	1505305	0.252	-2.09	1.42	0.375
pemetrexed	1502390	0.559	3.13	-0.218	0.728
pempidine tartrate	1503383	-0.219	-1.6	0.0539	0.519
penbutolol sulfate	1505567	-0.607	-2.99	0.0614	-2.22
penciclovir	1502320	-1.1	0.000278	-0.76	0.293
penfluridol	1505691	0.149	2.31	-0.278	0.589
penicillamine	1500464	1.48	2.77	1.56	1.85
penicillin g potassium	1500465	-0.989	-3.38	-1.14	-2.19
penicillin v potassium	1500467	-0.909	-3.79	-1.18	-1.35
pentagastrin	1506100	-0.113	0.136	-0.694	-0.46
Pentamidine isethionate	1500641	1.91	0.782	0.484	-4.76
pentetic acid	1506082	0.385	1.85	0.356	0.983
pentetrazole	2300347	-0.342	-2.03	1.17	0.595
Pentoxifylline	1503611	0.0637	-0.635	-0.0362	0.852
Pergolide methanesulfonate	1503269	-0.249	-1.73	-0.353	-1.94
perhexiline maleate	1503227	1.44	2.07	0.297	-0.314
perindopril erbumine	1505212	-0.414	-2.73	0.699	3.46
permethrin	1504932	-0.0942	-0.00231	-0.194	0.501
perphenazine	1503934	0.583	2.06	-0.149	-1.31
phenacemide	1500472	0.0584	0.0371	-1.25	-5.23
phenacetin	1500642	-0.811	-0.138	-0.225	-0.173
phenazopyridine hydrochloride	1500473	-0.179	2.02	-0.0704	1.41
phenelzine sulfate	1500476	-0.6	0.234	-0.461	-0.0482
phenethicillin potassium	1500643	1.49	1.97	0.584	0.459
phenformin hydrochloride	1505983	-1.05	-0.445	-0.942	0.00481
phenindione	1500477	0.205	-0.588	-0.436	-1.59
pheniramine maleate	1500478	0.911	4.67	0.597	2.76
phenolphthalein	1500480	-0.404	0.00231	-0.514	-0.646
phenothiazine	1506171	1.69	0.461	1.36	-0.637
phenothrin	1504098	-0.407	-0.886	0.537	-0.217
Phenoxybenzamine hydrochloride	2300176	1.04	1.5	1.21	1.79
phensuccimide	1505458	0.316	1.32	0.791	2.43
Phentolamine mesylate	1500691	-0.474	-0.0229	-0.0774	0.0632
Phenylbutazone	1500482	0.58	0.131	1.69	3.45
phenylbutyric acid	1300040	0.506	-0.848	0.519	-3.91
Phenylephrine hydrochloride	1500483	1.05	1.04	-0.0651	-0.451
phenylethyl alcohol	1505398	-1.15	0.242	-0.975	-0.0675
phenylmercuric acetate	1500644	-5.01	-15.2	-6.22	-24.1
Phenytoin sodium	1500485	0.168	2.28	0.984	4.71
phthalylsulfacetamide	1505728	-1.01	-2.72	-1.08	0.583
phthalylsulfathiazole	1502021	-0.899	1.53	-0.361	1.52
phytonadione	1505485	-1.57	-1.29	-1.12	-0.886
picolamine	1506167	-1.9	-2.94	-1.58	0.106
piconol	1506166	0.478	-4.29	1.87	4.36
pidolic acid	1506185	0.128	0.424	0.714	-0.615
pidotimod	1502322	-0.412	2.42	-0.413	2.64
pimethixene maleate	1501114	1.37	-0.0519	1.53	-2
Pimozide	1501134	1.06	-0.992	0.773	-0.223
Pinacidil	2300270	-0.56	1.58	-0.862	-0.0845
Pindolol	1500488	0.451	0.661	-0.062	-1.18
pioglitazone hydrochloride	1504401	0.239	3.73	-0.108	0.624
pipamperone	1505690	-0.907	-0.252	-0.86	-0.187
pipemidic acid	1502024	-0.857	-0.146	-0.67	-1.85
piperacetazine	1503874	-1.09	-0.0275	-0.849	-0.374
piperacillin sodium	1500489	0.0493	-1.08	0.756	0.401
piperazine	1500490	0.0689	0.158	-0.0543	-0.529
piperidolate hydrochloride	1502197	-0.297	-1.23	0.737	0.612
piperine	1500873	0.0699	-0.174	0.0733	-0.473
piperonyl butoxide	1504191	0.444	0.798	1.18	0.623
pipobroman	1503393	-1.74	-0.273	-0.892	0.759
piracetam	1502195	-0.215	-0.181	-0.25	-0.115
Pirenperone	1504188	-1.16	-0.294	-1.28	0.51
Pirenzepine dihydrochloride	1501138	-0.563	-1.17	-0.372	-0.725
piroctone olamine	1503875	1.6	4.41	1.5	6.31
piromidic acid	1502045	0.0594	0.544	0.644	-2.54
piroxicam	1500491	0.418	3.3	0.227	1.87
pitavastatin calcium	1502374	0.141	-0.206	1.02	3.22
pizotyline malate	1505003	0.46	1.86	0.173	0.74
podofilox	2300332	1.44	1.19	1.28	-0.532
polymyxin b sulfate	1500492	-0.458	-0.517	-0.619	-0.445
potassium p-aminobenzoate	1500113	0.31	0.625	-0.0785	-0.518
praesterone acetate	270029	0.462	0.732	-0.721	-3.55
Pralidoxime iodide	1505449	-0.529	-0.0883	-0.449	-0.661
pramoxine hydrochloride	1501139	0.447	0.714	-0.218	-1.27
pranoprofen	1502324	-0.799	1.99	-1.06	2.82
prasterone	1505083	0.165	-0.197	1.19	0.0141
prasugrel	1502325	0.998	1.01	0.185	-0.406
pravastatin sodium	1505803	1.16	0.853	1.24	1.47
praziquantel	1500494	0.163	0.126	0.0457	-0.131
prazosin hydrochloride	1500495	0.657	1.33	0.682	1.18
prednicarbate	1503876	0.545	0.993	0.0581	-0.949
prednisolone	1500496	0.232	0.955	0.799	0.499
prednisolone acetate	1500497	0.433	1.04	0.885	1.63
prednisolone hemisuccinate	1505450	-0.742	-2	1.15	3.45
prednisolone sodium phosphate	1505712	0.897	-1.42	1.13	0.705
prednisone	1500499	-0.0898	-0.855	0.612	-0.0752
pregabalin	1505816	0.0664	0.172	0.762	3.11
pregnenolone	1500645	-0.486	2.04	-0.806	-0.484
pregnenolone succinate	1505713	2.18	1.6	2.09	4.28
pridinol methanesulfonate	1503077	-1.2	-0.253	-1.28	-0.133
prilocaine hydrochloride	1503270	0.0762	-0.0343	0.418	0.707
primaquine diphosphate	1500500	-0.716	-1.82	0.59	0.071
Primidone	1500501	0.521	2.27	1.39	1.59
probenecid	1500502	-0.278	-0.99	-0.496	-0.455
probucol	1501109	0.37	-0.682	0.798	-1.43
Procainamide hydrochloride	1500503	0.0802	0.879	0.347	2.22
procaine hydrochloride	1500504	0.263	0.828	0.23	2.78
procarbazine hydrochloride	1502326	-0.248	-0.0274	-0.286	0.822
Prochlorperazine dimaleate	1500505	0.794	1.15	-0.173	-1.12
procodazole	1506175	-1.09	0.0802	-1.38	-0.208
procyclidine hydrochloride	1500507	0.93	1.08	0.439	0.0949
proflavine hemisulfate	1504305	-0.444	-0.0886	-0.045	-0.0765
progesterone	1500508	1.06	4.02	0.59	-1.44
Proglumide	1501119	0.763	-0.986	1.32	1.38
promazine hydrochloride	1500509	0.737	1.53	-0.167	-3.44
Promethazine hydrochloride	1500510	0.532	-0.032	1.09	1.71
pronetalol hydrochloride	1503628	0.168	-0.606	0.232	0.222
propafenone hydrochloride	1503935	0.986	3.73	0.709	3.62
propantheline bromide	1500511	0.438	-0.162	0.596	0.368
proparacaine hydrochloride	1505688	-0.338	-0.188	-0.981	-3.67
Propofol	1505022	0.154	-0.0185	-0.596	-1.24
propoxur	330066	1.37	3.67	1.36	2.15
propoxycaine hydrochloride	1505572	0.322	-0.166	0.516	1.71
propylthiouracil	1500515	-0.127	0.00433	0.158	0.143
proscillaridin	1506084	1.28	2.6	1.24	2.36
protionamide	1505316	-0.325	-3.28	0.635	-1.73
protirelin	1506101	0.239	0.09	0.256	-0.193
protoporphyrin ix	1501111	-2.1	-4.83	-1.61	-1.54
Protriptyline hydrochloride	1505984	-1.48	-4.95	-1.78	-4.91
proxyphylline	1505915	0.229	0.312	1.58	-0.213
prulifloxacin	1502328	-0.961	0.885	-1.09	1.17
puromycin hydrochloride	1501105	-0.269	-1.5	-0.057	-0.681
pyrantel pamoate	1500517	-0.19	-0.241	0.184	2.86
pyrantel pamoate	1505982	0.625	-0.801	-0.168	-2.82
pyrazinamide	1500518	-0.198	0.325	-0.951	-2.29
pyrethrins	330068	1.87	3.23	0.906	-0.0808
Pyridostigmine bromide	1503240	1.81	-1.34	1.97	0.712
pyridoxine	1505453	-0.478	-0.522	0.906	2.2
Pyrilamine maleate	1500519	-0.0409	0.182	-0.133	1.98
pyrimethamine	1500520	0.356	0.0275	-0.0158	0.128
pyrithione zinc	1500260	-2.87	-7.56	-2.29	-7.66
pyrithyldione	1503085	-1.41	-0.476	-1.17	1.47
pyritinol	1505762	-0.73	-0.184	-1.03	-0.0288
pyronaridine tetraphosphate	1502329	-0.198	3.33	-1.03	-0.924
pyrvinium pamoate	1500521	0.273	-0.823	1.09	3.3
quetiapine	1505187	0.279	-0.0455	0.68	-0.0278
Quinacrine dihydrochloride	1500522	0.243	0.205	1.1	2.2
quinapril hydrochloride	1503076	-2.94	-10.2	-0.337	-1.98
quinaprilat	1505455	-0.986	1.08	-1.4	-0.735
quinestrol	1502330	-0.0966	3.45	-0.288	1.39
quinethazone	1503877	-0.918	1.38	-0.889	0.627
quinidine gluconate	1500523	0.235	-0.45	0.178	-0.659
quinine ethyl carbonate	310050	-0.309	-0.831	-0.668	-0.918
quinine sulfate	1500524	0.637	0.945	0.513	0.038
Quipazine dimaleate	1503420	-0.955	0.447	-0.608	0.871
rabeprazole sodium	1505943	-2.57	-9.12	-1.54	-5.75
racecadotril	1502331	-0.807	0.803	-1.25	0.244
racephedrine hydrochloride	1500525	1.11	1.73	0.912	1.5
ractopamine hydrochloride	1502332	-0.0635	-0.143	0.0883	3.03
raloxifene hydrochloride	1505622	-0.46	-1.91	-1.09	-3.16
ramelteon	1505817	-1.6	-0.63	-5.49	-19.3
ramifenazone	1503822	1.4	0.214	0.62	-2.45
ramipril	1505214	-0.454	-0.151	0.231	2.29
ramoplanin [a2 shown; 2mm]	1502373	-1.53	-2.7	-1.03	-2.16
Ranitidine hydrochloride	1501151	0.698	0.0378	-0.1	-1.71
ranolazine	1505366	-0.399	-2.04	0.0423	0.225
rasagiline	1502333	0.911	1.75	0.25	2.05
rebamipide	1505310	-0.264	-2.2	0.277	-1.7
repaglinide	1506035	-0.229	-1.27	0.183	-0.253
reserpine	1500526	0.719	2.19	0.541	-1.27
resorcinol	1500527	-0.456	-2.81	0.845	0.25
resorcinol monoacetate	1503500	0.732	3.02	1.32	1.98
retinol	1501203	1.82	1.84	1.21	-0.115
retinyl acetate	1503051	0.973	1.16	1.45	-3.28
retinyl palmitate	1503604	-1.24	0.855	-1.56	0.491
ribavirin	1503938	-0.352	-2.21	-0.218	0.0251
riboflavin	1505347	-1.28	-0.343	-0.4	1.33
riboflavin 5-phosphate sodium	1505763	-0.13	-0.707	0.115	-0.317
ribostamycin sulfate	1503939	1.31	2.9	0.89	0.665
rifampin	1500529	0.317	1.56	-0.791	-0.053
rifaximin	1505321	0.755	1.88	0.028	1.21
Riluzole	1505348	-0.819	0.974	-1.37	-1.53
rimantadine hydrochloride	1505460	-0.73	-0.00269	-0.858	2.67
risedronate sodium	1505944	-0.572	-0.61	-0.407	-1.38
Risperidone	1506038	0.705	2.3	1.83	2.87
ritodrine hydrochloride	1501149	0.689	1.26	0.107	0.322
ritonavir	1502391	0.827	0.935	-0.179	1.71
rivastigmine tartrate	1505388	0.518	1.47	0.0318	1.16
rizatriptan benzoate	1505189	0.684	0.0417	1.5	1.69
rofecoxib	1504235	0.0868	1.45	0.195	0.535
Rolipram	1505683	-0.766	-0.00607	-1.21	-2.74
rolitetracycline	1505684	-1.07	-0.209	-1.08	-1.91
ronidazole	1501154	1.05	1.3	-0.0785	-1.98
ropinirole hydrochloride	1505178	0.191	0.294	0.246	-0.559
rosiglitazone	1504263	-0.763	-2.71	-0.0968	-0.734
rosuvastatin	1505213	0.652	0.488	0.182	0.353
roxarsone	1500530	-0.991	1.76	-0.821	0.0765
roxatidine acetate hydrochloride	1502334	-0.378	0.282	-0.662	-1.06
roxithromycin	1503276	-0.971	0.898	-1.09	-0.414
rufloxacin hydrochloride	1502335	-0.86	0.051	-0.329	0.169
rutin	300607	2.56	2.32	2.35	-0.882
S-(-)-Carbidopa	1502150	0.491	-2.05	1.49	3.69
saccharin	1501171	-0.633	-0.766	-0.136	-0.83
salicin	1502255	-0.0811	0.609	-0.191	-1.61
salicyl alcohol	1500531	0.165	-1.25	-0.483	-0.118
salicylamide	1500532	0.796	0.442	-0.21	-0.242
salicylanilide	300618	1.33	2.09	1.06	0.295
salinomycin, sodium	1503602	0.165	0.0271	-0.0266	-1.91
salsalate	200331	0.128	-0.776	-0.272	-0.752
Sanguinarine chloride	310035	1.65	1.84	0.909	-0.861
sarafloxacin hydrochloride	1505314	0.833	1.57	0.903	0.619
saxagliptin	1502500	-0.998	0.0554	-0.832	1.12
scopolamine hydrobromide	1500534	-0.153	1.24	-0.256	0.716
secnidazole	1505304	-0.462	-0.698	-0.0416	0.753
securinine	1505334	-0.423	0.551	-0.443	1.04
selamectin	1503720	-2.02	-4.54	-2.2	-4.28
selegiline hydrochloride	1505781	0.625	1.4	0.672	3.2
selenomethionine	1506163	-1.06	-0.413	-0.381	-0.204
semustine	1503422	-0.697	-0.0752	-0.962	-1.58
sennoside a	1504078	-1.72	-4.07	-0.689	-1.01
seratrodast	1502336	-0.262	-0.0811	0.204	1.54
sertraline hydrochloride	1505262	1.03	2.82	0.377	-0.0904
sevoflurane	1503680	0.788	1.92	0.4	-0.338
sibutramine hydrochloride	1505210	0.284	-0.489	0.259	1.45
sildenafil	1504099	-0.629	0.106	-0.194	1.95
simvastatin	1504236	-0.284	-0.0454	-0.219	-0.446
sirolimus	1504008	-0.47	0.204	-1.61	-2.39
sisomicin sulfate	1500536	0.554	0.0907	-0.145	-0.333
sitagliptin monophosphate monohydrate	1505831	0.942	0.302	0.88	1.22
SKF-525A hydrochloride	1502084	1.12	0.773	1.37	0.175
sodium dehydrocholate	1500225	-0.159	-2.03	0.199	-0.473
sodium gluconate	1300035	2.82	1.89	2.29	4.38
sodium meclofenamate	1500377	0.715	-1.17	0.659	0.325
sodium monofluorophosphate	1506192	-0.41	0.279	-0.286	-0.115
sodium nitroprusside	1300037	1.32	2.08	1.52	4.46
sodium oxybate	1300038	-1.01	-1.99	-0.0328	0.409
sodium p-aminosalicylate	1500116	1.59	4.3	0.281	0.512
sodium phenylacetate	1300039	0.667	0.516	-0.0381	-0.873
sodium salicylate	1500533	0.0416	-1.11	0.362	0.877
sodium tetradecyl sulfate	1300042	0.285	0.121	-0.443	0.226
solifenacin succinate	1505497	1.27	-0.409	-1.84	-10.2
sorbitol	1300043	0.245	-1.44	1.65	-0.0683
sotalol hydrochloride	1506043	1.09	1.93	0.643	1.81
spaglumic acid	1503630	-1.15	-0.116	-1.06	0.0288
sparfloxacin	1502338	-0.106	0.265	0.188	0.504
sparteine sulfate	300548	3.17	3.33	2.34	0.82
spectinomycin hydrochloride	1500538	0.549	0.0365	0.661	2.22
Spiperone hydrochloride	1501152	1.35	-0.383	1.16	1.36
spiramycin	1503423	0.889	-2.43	1.03	0.0278
spironolactone	1500539	0.848	2.36	-0.000471	-0.158
stavudine	1502339	0.128	0.997	0.156	-0.451
streptomycin sulfate	1500541	-0.273	-1.94	-0.111	-2.24
streptozosin	1500543	-0.0718	-0.311	-0.732	-0.258
strychnine	1500651	-0.761	-0.517	-0.627	-1.22
succinylsulfathiazole	1502025	-1.06	0.521	-0.55	0.442
sucralfate	1505950	0.133	-0.0549	0.0587	-0.322
sucralose	1505953	0.0358	0.0404	0.209	1.66
sulbactam	1502340	-0.0588	-0.467	-0.0462	-1.06
sulbentine	1506106	0.00642	1.25	-1.12	-0.281
sulconazole nitrate	1501148	-0.759	-4.63	-2.09	-9.11
sulfabenzamide	1500544	-0.0203	0.467	0.522	4.04
sulfacarbamide	1506107	-1.7	-1.22	-1.48	-0.904
sulfacetamide	1500545	0.366	1.14	-0.12	2.53
sulfachlorpyridazine	1501142	0.502	1.85	0.303	0.461
sulfadiazine	1500546	0.0983	-1.38	0.27	1.76
sulfadimethoxine	1501144	0.88	1.19	0.124	-0.995
sulfadoxine	1506086	0.378	1.58	0.0244	0.0538
sulfaguanidine	1501146	0.316	1.46	-0.811	0.99
sulfamerazine	1500547	0.727	0.3	-0.256	-1.52
sulfameter	1501155	-1.1	0.483	-0.56	0.313
sulfamethazine	1500548	0.317	-0.0199	0.424	0.0253
sulfamethizole	1500549	0.5	0.00301	0.319	0.406
sulfamethoxazole	1500550	0.902	1.4	0.716	1.35
sulfamethoxypyridazine	1501156	-0.795	1.04	-0.906	-1.37
sulfamonomethoxine	1501147	1.29	1.67	1.01	0.396
sulfanilamide	1500646	-0.714	0.569	-0.474	0.0381
sulfanilate zinc	1503301	-0.82	-0.0889	-0.953	-1.09
sulfanitran	1503339	-0.101	-0.499	0.581	1.89
Sulfaphenazole	1501143	-0.447	-3.74	-0.739	-6.65
sulfapyridine	1500551	0.853	2.49	0.682	1.44
sulfaquinoxaline sodium	1501145	0.336	0.114	0.137	0.691
sulfasalazine	1500552	0.103	-0.494	1.29	2.21
sulfathiazole	1500553	1.32	3.03	-0.763	-1.82
sulfinpyrazone	1500554	0.456	0.536	-0.579	-1.75
sulfisoxazole	1500555	0.0673	-1.55	-0.643	-0.971
sulfisoxazole acetyl	1505461	-1.46	-0.307	-1.22	-0.581
Sulindac	1500556	0.936	-0.0275	0.688	1.98
sulisobenzone	1505462	1.91	1.22	1.15	-1.89
suloctidil	1501153	-2.47	-3.84	-2.3	-6.68
sulpiride	1501150	-1.18	0.244	-0.589	0.204
sumatriptan succinate	1505372	0.452	-1.36	-0.00585	-1.66
Suramin hexasodium	1502032	-0.0824	-1.17	1.31	2.53
suxibuzone	1501157	1.05	1.9	0.182	-0.222
symclosene	1506189	-0.505	-0.947	-0.235	0.434
tacrolimus	1503968	-0.0251	1.56	-0.423	0.94
tadalafil	1505639	0.114	0.0388	0.0991	0.3
Tamoxifen citrate	1500557	1.72	2.2	0.433	-0.234
tamsulosin hydrchloride	1505260	0.849	1.45	1.07	0.53
tannic acid	1504105	-0.0745	0.734	0.577	4.1
tapentadol hydrochloride	1900050	0.192	-0.0485	0.282	1.26
taurine	1505463	-2	-1.39	-1.81	-2.53
Taxol	1503908	-0.683	0.76	-0.583	1.11
tazobactam	1502341	0.343	0.359	-0.268	-1.69
tegaserod maleate	1505215	1.45	2.17	-0.563	-3.43
teicoplanin [a(2-1) shown]	1505707	-0.747	-3.66	0.236	0.753
Telenzepine dihydrochloride	1504187	1.34	0.705	-0.284	-0.916
telithromycin	1505265	0.396	-0.0629	0.405	0.749
telmisartan	1505261	0.0335	-0.922	0.573	1.24
temozolamide	1502289	-1.3	-0.113	-0.895	2.49
tenatoprazole	1502342	-0.298	0.149	0.07	1.06
teniposide	1504094	0.0558	0.122	0.588	1.7
tenofovir	1502393	0.861	3.44	1.63	2.95
tenoxicam	1503142	-0.0864	-2.17	0.0804	-0.686
tenylidone	1506108	-0.799	1.2	-0.605	0.575
tepoxalin	1504107	-1.16	0.925	-0.304	1.4
terazosin hydrochloride	1505576	-1	0.836	-0.831	1.92
terbinafine hydrochloride	1505392	-1.55	-6.01	-2.5	-9.44
terbutaline hemisulfate	1500558	1.19	1.45	1.04	1.02
terconazole	1503847	-2.19	-3.8	-2.26	-5.58
terfenadine	1503708	-0.846	0.16	-0.0598	3.73
terpene hydrate	1506188	-0.524	0.0057	-0.182	1.73
testosterone	307023	-0.585	2.22	-0.589	0.138
testosterone propionate	300034	1.99	-0.835	2.83	1.85
Tetracaine hydrochloride	1500564	1.07	0.403	1.27	2.72
tetracycline hydrochloride	1500566	0.753	-0.761	0.781	0.164
tetrahydrozoline hydrochloride	1500567	1.19	2.05	0.867	0.736
tetramizole hydrochloride	1505679	0.275	-0.114	0.301	1.01
tetroquinone	1503330	-0.465	-0.57	0.303	0.832
thalidomide	1503607	-1.06	0.812	-1.7	-1.06
Theobromine	1500649	0.218	0.124	-0.118	0.515
thiabendazole	1500570	-1.13	1.06	-0.878	0.0845
thiamine	1505464	-1.32	-0.247	-1.04	0.267
thiamphenicol	1503136	0.22	-0.201	0.622	0.984
thiamylal sodium	1900002	1.85	-1.85	2.09	-0.227
thimerosal	1500572	-7.1	-23.2	-7.04	-28.6
thioctic acid	1503941	-0.0121	2.43	-0.697	0.352
thiodiglycol	1503325	1.12	0.529	1.24	1.2
thioguanine	1500573	2.15	0.0881	1.05	-1.16
thiopental sodium	1900005	1.45	-0.51	2.17	3.87
Thioridazine hydrochloride	1500575	2.03	-1.03	0.707	-1.49
thiostrepton	1505111	-1.44	-5.24	-0.687	-3.2
thiotepa	1503324	-0.446	-0.296	-0.296	-1.05
thiothixene	1500576	1.81	-3.4	1.71	0.159
thioxolone	1503094	1.06	0.556	1.28	-2.03
THIP hydrochloride	1503648	1.36	-4.38	1.86	-0.288
thiram	1503322	-0.948	-0.234	-1.09	-0.551
thonzonium bromide	1503873	0.239	0.35	0.507	1.37
thonzylamine hydrochloride	1503135	-0.324	-0.0652	0.702	2.98
thymopentin	1506200	0.534	-0.0209	-0.431	0.0443
thyroxine	1500774	0.0364	-2	-0.705	-1.77
tiapride hydrochloride	1503086	0.348	0.965	-0.331	0.268
tibolone	1502343	0.564	0.505	0.36	0.00384
ticarcillin disodium	1505678	-0.148	0.0752	-0.774	-1.51
ticlopidine hydrochloride	1505677	-0.683	-0.224	-0.771	-1.39
tigecycline	1502394	-0.198	-0.0563	-0.735	-0.957
tiletamine hydrochloride	1503879	2.21	0.841	1.62	1.82
tilorone	2300009	-1.55	-0.481	-1.12	-2.13
timolol maleate	1500578	2.05	-3.1	2.34	1.46
timonacic	1503320	0.261	0.181	1.53	1.03
tinidazole	1502127	0.119	0.0563	0.0836	0.0646
tioconazole	1505581	-2.06	-3.63	-3.18	-6.18
tiopronin	1506190	-0.0837	-0.193	-0.742	2.3
tiratricol	1506047	-0.685	-1.38	0.987	3.23
tobramycin	1500579	2.91	1.12	2.29	0.0974
todralazine hydrochloride	1501174	-1.02	0.0239	-0.804	0.0203
Tolazamide	1501201	-1.09	-0.499	-0.664	-0.0205
tolazoline hydrochloride	1500580	1.83	-3.37	2.02	-0.166
Tolbutamide	1500581	2.77	-0.0357	2.59	1.47
tolfenamic acid	1501198	1.31	1.18	0.438	-0.22
tolmetin sodium	1500582	2.13	0.296	1.69	0.716
tolnaftate	1500583	0.635	1.89	-0.129	-1.32
tolonium chloride	1506191	0.547	-0.0271	0.384	-0.676
tolperisone hydrochloride	1501194	0.478	1.39	0.217	0.0212
toltrazuril	1505681	1.05	3.81	0.211	-0.0698
topiramate	1505801	0.88	0.463	0.927	3.37
topotecan hydrochloride	1505820	0.787	0.89	1.13	2.29
toremiphene citrate	1505682	0.0737	1.31	-0.606	-0.916
torsemide	1505211	-0.0659	-0.587	-0.641	-1.49
tramadol hydrochloride	1505389	0.46	0.277	-0.764	-1.47
trandolapril	1505264	-0.525	0.143	-0.657	0.0845
tranexamic acid	1502026	-0.665	0.392	-0.624	-0.262
tranilast	1505333	1.17	1.65	0.753	0.701
tranylcypromine sulfate	1500584	3.02	2.1	2.24	0.301
travoprost	1503871	0.156	-0.223	0.18	0.139
Trazodone hydrochloride	1503121	0.785	2.71	-0.111	-0.109
tretinon	1502016	-0.442	0.103	-0.555	-2.08
triacetin	1500585	2.66	0.494	2.44	-0.558
triamcinolone	1500586	-1.27	0.234	-2.25	-5.86
triamcinolone acetonide	1500587	-0.914	0.297	-0.449	3.02
triamcinolone diacetate	1500588	-0.909	-0.0595	-0.493	2.45
Triamterene	1500589	-0.6	0.558	-0.754	0.4
trichlorfon	1505765	0.549	0.0456	1.21	1.83
trichlormethiazide	1500590	-0.904	-0.888	-0.566	0.403
trichlormethine	300563	0.149	1.86	0.0217	0.0515
triclosan	1505465	-2.3	-3.13	-1.11	1.06
trientine hydrochloride	1505675	-0.945	-1.36	-1.47	-3.07
Trifluoperazine dihydrochloride	1500591	0.784	5.09	-0.283	1.04
triflupromazine hydrochloride	1503118	0.982	0.509	1.36	0.879
trifluridine	1504183	0.0442	-1.7	0.504	0.153
Trihexyphenidyl hydrochloride	1500592	-1.53	-4.03	-1.06	-2.09
trilostane	1504566	-1.12	0.524	-0.993	0.0482
trimebutine maleate	1505011	0.542	1.58	1.12	-0.203
trimeprazine tartrate	1500593	0.0673	1.05	-0.0927	0.622
trimetazidine dihydrochloride	1506088	-0.33	-0.152	-1.21	-3.47
trimethadione	1505466	-1.28	-0.895	-1.31	-1.6
trimethobenzamide hydrochloride	1500594	0.824	0.85	0.221	-0.279
Trimethoprim	1500595	-0.51	-0.441	-0.612	-2.83
trimetozine	1504214	1.66	1.58	1.31	1.44
trimipramine maleate	1503117	0.737	1.35	0.495	-0.115
trioxsalen	1500596	-0.293	0.134	1.13	1.98
Tripelennamine hydrochloride	1500597	-1.2	2.15	-0.708	-1.08
Triprolidine hydrochloride	1500598	-0.901	2.02	-0.213	2.63
trisodium ethylenediamine tetracetate	1300016	0.655	1.35	0.00708	-1.36
trisodium ethylenediamine tetracetate	1500270	0.351	-2.57	0.249	0.274
troclosene potassium	1506193	-0.995	0.246	-0.375	0.316
Tropicamide	1500599	-1.44	-0.285	-1.52	-2.93
trospium chloride	1504413	-1.12	-0.985	-1.54	-3.02
troxerutin	1505245	0.475	1.54	-0.468	1.31
tryptophan	1500600	-1.32	-0.319	-0.895	-1.48
tuaminoheptane sulfate	1500601	-1.2	-0.27	-0.234	0.393
tubocurarine chloride	1500602	-1.04	0.517	-1.04	0.362
tulobuterol	1503954	-0.651	-1.5	0.589	0.285
tylosin tartrate	1505312	-0.174	0.0133	0.584	1.09
tyloxapol	1506053	-0.987	-6.53	-1.29	-8.36
tyrosine	1300046	0.668	-1.22	-0.028	-2.08
tyrothricin	1500603	-1.45	-1.19	-0.36	-0.584
undecylenic acid	1505467	-0.726	-2.33	-0.902	-2.38
undecylenic acid	1505468	-1.31	-2.46	-1.45	-3.23
uracil	1502345	-1.59	-1.07	-0.831	-0.143
Urapidil hydrochloride	1503100	-0.6	1.2	-0.689	-2.07
urea	1500604	-1.01	-0.5	-0.52	-1.28
urethane	1503304	1.69	-0.416	1.68	0.0307
ursodiol	1500605	-1.01	-1.1	-0.0651	-0.591
valacyclovir hydrochloride	1505368	0.273	-7.76	-0.401	-7.84
valganciclovir hydrochloride	1503870	-0.982	0.379	-0.71	-0.275
Valproic acid sodium	1500606	-1.38	-1.85	0.452	0.0496
valsartan	1505209	0.479	0.642	-0.261	0.118
vancomycin hydrochloride	1500607	0.361	4.14	1.42	1.79
vardenafil hydrochloride	1505374	0.541	2.33	-0.176	1.34
vecuronium bromide	1505709	0.78	-0.541	0.0676	-0.512
venlafaxine hydrochloride	1504171	0.26	-1.23	0.418	0.378
vidarabine	1500609	-1.7	-0.848	-1.24	-3.32
vilazodone hydrochloride	1504418	-0.0559	1.01	-0.418	3.15
vinblastine sulfate	1500611	-0.144	0.887	-0.874	-3.33
vincamine	1500647	0.69	0.00269	0.429	0.995
vincristine sulfate	1505672	-0.125	-0.458	0.11	0.386
vinorelbine	1502272	0.731	3.16	0.171	-0.735
vinpocetine	1503115	-0.539	-1.42	-0.364	0.00296
viomycin sulfate	1503848	0.305	0.438	-0.0344	-0.713
voriconazole	1502346	-1.6	-1.56	-1.59	-2.97
vorinostat	1502267	0.157	1.82	0.645	2.16
warfarin	1500613	-1.38	-1.38	-0.66	-0.801
Xylazine hydrochloride	1501200	-1.29	-0.705	-0.514	0.91
xylometazoline hydrochloride	1500614	-1.17	-0.546	-0.92	-0.681
yohimbine hydrochloride	1500663	-1.52	-1.84	-1.18	-2.12
zalcitabine	1502360	-0.78	0.272	-0.113	3.34
zaleplon	1505925	-1.26	-0.816	-0.732	1.3
Zaprinast	1501199	-0.102	1.24	-1	-0.274
zidovudine [azt]	1502109	-0.484	0.538	-0.0885	0.363
zileuton	1505906	0.22	0.241	1.3	1.79
ziprasidone mesylate	1503850	-0.454	2.55	-0.563	1.36
zolpidem	1505369	-0.564	-4.4	-0.0184	-2.88
zomepirac sodium	1500615	0.256	2.15	-0.558	-0.0181
zoxazolamine	1504216	0.0429	-0.657	0.363	-1.63
