# Supplementary material for: A Selective Serotonin Reuptake Inhibitor, a Proton Pump Inhibitor, and Two Calcium Channel Blockers Inhibit Candida albicans Biofilms
Source: Microorganisms. 2020 May 18;8(5):756. doi: 10.3390/microorganisms8050756 (PMC7285287; doi:10.3390/microorganisms8050756)
Supplement: Supplementary file 1 [file microorganisms-08-00756-s001.zip › Nobile et al File S2.xlsx]

## Sheet: File S2
Compound	Shorthand Code	Pharmakon Catalog Number	Final 43 Candidates?	Reason for Exclusion	Group	Δ Standard Deviations, HTS Assay 1	Δ Standard Deviations, HTS Assay 2	B-Score, HTS Assay 1	B-Score, HTS Assay 2
calcium gluceptate	PH01	1300012	yes		"Promising"	-0.0919	-0.722	-3.61	-5.45
Allopurinol	PH02	1500108	yes		2SD Effects, Only One Screen (1)	-2.04	-1.36	-2.83	-2.32
chlorpheniramine maleate	PH03	1500183	yes		"Promising"	-0.801	-1.33	-5.05	-2.88
disulfiram	PH04	1500262	yes		"Promising"	-1.98	-1.68	-3.04	-1.71
dyphylline	PH05	1500269	yes		2SD Effects, Only One Screen (2)	0.848	-3.41	-1.4	-13.5
erythromycin	PH06	1500281	yes		2SD Effects, Only One Screen (1)	-2.13	-1.72	-3.94	-4.9
niacin	PH07	1500430	yes		2SD Effects, Only One Screen (2)	-0.343	-2.08	-1.2	-5.31
nitrofurantoin	PH08	1500433	yes		"Promising"	-1.75	-1.85	-0.586	-5.1
phenacemide	PH09	1500472	yes		"Promising"	0.0584	-1.25	0.0371	-5.23
triamcinolone	PH10	1500586	yes		2SD Effects, Only One Screen (2)	-1.27	-2.25	0.234	-5.86
cefaclor	PH11	1500771	yes		2SD Effects, Only One Screen (2)	-1.74	-3.3	-1.04	-10.3
mefenamic acid	PH12	1501103	yes		"Promising"	-0.699	-1.31	-2.05	-6.08
protoporphyrin ix	PH13	1501111	yes		2SD Effects, Only One Screen (1)	-2.1	-1.61	-4.83	-1.54
Sulfaphenazole	PH14	1501143	yes		"Promising"	-0.447	-0.739	-3.74	-6.65
fosphomycin	PH15	1502039	yes		"Promising"	-0.596	-1.42	-3.98	-6.26
liothyronine sodium	PH16	1502047	yes		"Promising"	-1.36	0.386	-8.82	-1.88
artemisinin	PH17	1503042	yes		"Promising"	-0.982	0.269	-4.02	-0.144
floxuridine	PH18	1503059	yes		2SD Effects, Only One Screen (2)	-1.14	-2.4	-3.3	-8.64
quinapril hydrochloride	PH19	1503076	yes		2SD Effects, Only One Screen (1)	-2.94	-0.337	-10.2	-1.98
chloroxine	PH20	1503202	yes		2SD Effects, Only One Screen (2)	-1.54	-3.87	-7.16	-15.5
diosmin	PH21	1503219	yes		2SD Effects, Only One Screen (1)	-2.72	-1.42	-5.62	0.0567
nifenazone	PH22	1503230	yes		2SD Effects, Only One Screen (1)	-2.99	-1.72	-7.62	-11.8
d-phenylalanine	PH23	1503391	yes		"Promising"	-0.505	0.389	-4.64	-10.5
Nimodipine	PH24	1503600	yes		2SD Effects, Only One Screen (1)	-2.24	-1.2	-3.05	0.669
terconazole	PH25	1503847	yes		2SD Effects, Both Screens	-2.19	-2.26	-3.8	-5.58
dabigatran etexilate mesylate	PH26	1503900	yes		2SD Effects, Both Screens	-2.37	-2.24	-2.28	-5.3
paroxetine hydrochloride	PH27	1504085	yes		"Promising"	-1.58	-1.43	-4.55	-2.75
dexlansoprazole	PH28	1504282	yes		"Promising"	-1.62	-1.11	-8.07	-7.33
milnacipran hydrochloride	PH29	1504815	yes		"Promising"	-1.93	-1.84	-4.02	-3.68
acipimox	PH30	1504831	yes		"Promising"	-1.35	-1.52	0.0455	-0.0567
olanzapine	PH31	1505024	yes		2SD Effects, Only One Screen (1)	-2.91	-1.74	-8.87	-7.05
chlorophyllide cu complex na salt	PH32	1505308	yes		2SD Effects, Both Screens	-2.94	-2.85	-7.8	-8.78
miltefosine	PH33	1505329	yes		2SD Effects, Only One Screen (1)	-6.27	1.61	-26.6	-0.445
valacyclovir hydrochloride	PH34	1505368	yes		"Promising"	0.273	-0.401	-7.76	-7.84
zolpidem	PH35	1505369	yes		"Promising"	-0.564	-0.0184	-4.4	-2.88
nisoldipine	PH36	1505390	yes		"Promising"	2.13	-0.777	-1.37	-10.1
flucytosine	PH37	1505429	yes		"Promising"	-0.276	-1.89	-1.3	-6.03
tioconazole	PH38	1505581	yes		2SD Effects, Both Screens	-2.06	-3.18	-3.63	-6.18
darifenacin hydrobromide	PH39	1505714	yes		"Promising"	-0.596	0.153	-4.56	-0.267
eletriptan hydrobromide	PH40	1505819	yes		"Promising"	-0.79	0.549	-5.07	0.261
rabeprazole sodium	PH41	1505943	yes		2SD Effects, Only One Screen (1)	-2.57	-1.54	-9.12	-5.75
Protriptyline hydrochloride	PH42	1505984	yes		"Promising"	-1.48	-1.78	-4.95	-4.91
estradiol dipropionate	PH43	1502400	yes		2SD Effects, Only One Screen (2)	0.328	-2.71	1.01	-6.99
sennoside a		1504078		laxitive	"Promising"	-1.72	-0.689	-4.07	-1.01
norepinephrine		1500436		neurotransmitter	"Promising"	-0.91	-1.09	-2.35	-4.92
solifenacin succinate		1505497		toxicity	"Promising"	1.27	-1.84	-0.409	-10.2
thimerosal		1500572		toxicity, topical use	2SD Effects, Both Screens	-7.1	-7.04	-23.2	-28.6
phenylmercuric acetate		1500644		toxicity	2SD Effects, Both Screens	-5.01	-6.22	-15.2	-24.1
pyrithione zinc		1500260		topical use, known fungistatic activity	2SD Effects, Both Screens	-2.87	-2.29	-7.56	-7.66
eprinomectin		1502382		toxicity	2SD Effects, Both Screens	-2.89	-3.25	-7.23	-10.3
merbromin		1500637		toxicity, topical use	2SD Effects, Both Screens	-2.35	-2.13	-6.74	-7.2
hexachlorophene		1500328		toxicity, topical use	2SD Effects, Both Screens	-2.93	-3.09	-6.02	-8.89
gentian violet		1500315		known antifungal	2SD Effects, Both Screens	-2.65	-6.99	-5.79	-25.5
selamectin		1503720		topical use, not approved for human use	2SD Effects, Both Screens	-2.02	-2.2	-4.54	-4.28
ketoconazole		1500362		known antifungal	2SD Effects, Both Screens	-2.01	-2.39	-4.53	-5.91
butacaine		1503914		anesthetic	2SD Effects, Both Screens	-2.3	-2.36	-4.24	-5.38
suloctidil		1501153		toxicity, withdrawn from market	2SD Effects, Both Screens	-2.47	-2.3	-3.84	-6.68
bacitracin		1500134		topical use	2SD Effects, Both Screens	-2.08	-2.39	-3.77	-5.9
doramectin		1505902		toxicity	2SD Effects, Both Screens	-2.13	-2.4	-3.52	-6.29
gramicidin		1500319		topical use, hemolytic	2SD Effects, Only One Screen (1)	-3.37	-1.58	-8.75	-5.36
climbazole		1504833		known antifungal	2SD Effects, Only One Screen (1)	-2.36	-1.49	-5.58	-6.93
triclosan		1505465		preservative	2SD Effects, Only One Screen (1)	-2.3	-1.11	-3.13	1.06
terbinafine hydrochloride		1505392		known antifungal	2SD Effects, Only One Screen (2)	-1.55	-2.5	-6.01	-9.44
sulconazole nitrate		1501148		known antifungal	2SD Effects, Only One Screen (2)	-0.759	-2.09	-4.63	-9.11
clotrimazole		1500200		known antifungal	2SD Effects, Only One Screen (2)	-1.24	-2.12	-4.48	-11.2
itraconazole		1505756		known antifungal	2SD Effects, Only One Screen (2)	-1.14	-2.07	-3.31	-8.09
bithionol		1500148		no longer FDA approved, side effects	2SD Effects, Only One Screen (2)	-1.68	-2.65	-3.14	-7.21
indoprofen		1500351		toxicity, withdrawn from market	2SD Effects, Only One Screen (2)	-1.21	-2.16	-1.12	-4.39
donepizil hydrochloride		1504403		toxicity	2SD Effects, Only One Screen (2)	-0.51	-2.87	-1.11	-11.6
ramelteon		1505817		side effects	2SD Effects, Only One Screen (2)	-1.6	-5.49	-0.63	-19.3
