# Supplementary material for: A Selective Serotonin Reuptake Inhibitor, a Proton Pump Inhibitor, and Two Calcium Channel Blockers Inhibit Candida albicans Biofilms
Source: Microorganisms. 2020 May 18;8(5):756. doi: 10.3390/microorganisms8050756 (PMC7285287; doi:10.3390/microorganisms8050756)
Supplement: Supplementary file 1 [file microorganisms-08-00756-s001.zip › Nobile et al File S4.xlsx]

## Sheet: File S4
Assay Type	Shorthand Code	Compound	Antifungal Agent
Stand-alone Inhibition	PH17	artemisinin	N/A
Combination Disruption	PH32	chlorophyllide cu complex na salt	Caspofungin
Combination Inhibition	PH20	chloroxine	AmpB
Combination Inhibition	PH20	chloroxine	Caspofungin
Stand-alone Disruption	PH20	chloroxine	N/A
Stand-alone Inhibition	PH20	chloroxine	N/A
Adherence Inhibition, 40 µM	PH20	chloroxine	N/A
Adherence Inhibition, 40 µM	PH26	dabigatran etexilate mesylate	N/A
Stand-alone Inhibition	PH28	dexlansoprazole	N/A
Adherence Inhibition, 40 µM	PH28	dexlansoprazole	N/A
Combination Inhibition	PH04	disulfiram	Fluconazole
Stand-alone Inhibition	PH04	disulfiram	N/A
Combination Disruption	PH40	eletriptan hydrobromide	Caspofungin
Combination Disruption	PH06	erythromycin	Caspofungin
Combination Inhibition	PH06	erythromycin	Caspofungin
Combination Inhibition	PH37	flucytosine	Caspofungin
Stand-alone Inhibition	PH37	flucytosine	N/A
Adherence Inhibition, 40 µM	PH37	flucytosine	N/A
Combination Disruption	PH16	liothyronine sodium	Caspofungin
Combination Inhibition	PH16	liothyronine sodium	Caspofungin
Stand-alone Disruption	PH12	mefenamic acid	N/A
Combination Disruption	PH33	miltefosine	Caspofungin
Combination Inhibition	PH33	miltefosine	Caspofungin
Stand-alone Inhibition	PH33	miltefosine	N/A
Adherence Inhibition, 40 µM	PH33	miltefosine	N/A
Stand-alone Disruption	PH24	nimodipine	N/A
Adherence Inhibition, 40 µM	PH24	nimodipine	N/A
Combination Disruption	PH36	nisoldipine	Caspofungin
Combination Inhibition	PH36	nisoldipine	AmpB
Combination Inhibition	PH36	nisoldipine	Caspofungin
Stand-alone Inhibition	PH36	nisoldipine	N/A
Combination Disruption	PH27	paroxetine hydrochloride	Caspofungin
Combination Inhibition	PH27	paroxetine hydrochloride	AmpB
Combination Inhibition	PH27	paroxetine hydrochloride	Caspofungin
Combination Inhibition	PH27	paroxetine hydrochloride	Fluconazole
Stand-alone Inhibition	PH27	paroxetine hydrochloride	N/A
Combination Disruption	PH13	protoporphyrin ix	Caspofungin
Combination Inhibition	PH13	protoporphyrin ix	Caspofungin
Combination Disruption	PH25	terconazole	Caspofungin
Combination Inhibition	PH25	terconazole	AmpB
Stand-alone Inhibition	PH25	terconazole	N/A
Adherence Inhibition, 10 µM	PH25	terconazole	N/A
Adherence Inhibition, 40 µM	PH25	terconazole	N/A
Combination Disruption	PH38	tioconazole	Caspofungin
Stand-alone Disruption	PH38	tioconazole	N/A
Stand-alone Inhibition	PH38	tioconazole	N/A
Adherence Inhibition, 10 µM	PH38	tioconazole	N/A
Adherence Inhibition, 40 µM	PH38	tioconazole	N/A
Adherence Inhibition, 40 µM	PH34	valacyclovir hydrochloride	N/A
Combination Disruption	PH35	zolpidem	Caspofungin
Adherence Inhibition, 40 µM	PH35	zolpidem	N/A

## Sheet: Compound Key
Shorthand Code	Compound
PH01	calcium gluceptate
PH02	Allopurinol
PH03	chlorpheniramine maleate
PH04	disulfiram
PH05	dyphylline
PH06	erythromycin
PH07	niacin
PH08	nitrofurantoin
PH09	phenacemide
PH10	triamcinolone
PH11	cefaclor
PH12	mefenamic acid
PH13	protoporphyrin ix
PH14	Sulfaphenazole
PH15	fosphomycin
PH16	liothyronine sodium
PH17	artemisinin
PH18	floxuridine
PH19	quinapril hydrochloride
PH20	chloroxine
PH21	diosmin
PH22	nifenazone
PH23	d-phenylalanine
PH24	nimodipine
PH25	terconazole
PH26	dabigatran etexilate mesylate
PH27	paroxetine hydrochloride
PH28	dexlansoprazole
PH29	milnacipran hydrochloride
PH30	acipimox
PH31	olanzapine
PH32	chlorophyllide cu complex na salt
PH33	miltefosine
PH34	valacyclovir hydrochloride
PH35	zolpidem
PH36	nisoldipine
PH37	flucytosine
PH38	tioconazole
PH39	darifenacin hydrobromide
PH40	eletriptan hydrobromide
PH41	rabeprazole sodium
PH42	Protriptyline hydrochloride
PH43	estradiol dipropionate
