# Supplementary material for: A Selective Serotonin Reuptake Inhibitor, a Proton Pump Inhibitor, and Two Calcium Channel Blockers Inhibit Candida albicans Biofilms
Source: Microorganisms. 2020 May 18;8(5):756. doi: 10.3390/microorganisms8050756 (PMC7285287; doi:10.3390/microorganisms8050756)
Supplement: Supplementary file 1 [file microorganisms-08-00756-s001.zip › Nobile et al File S5.xlsx]

## Sheet: 10uM Adherence Inhibition
Compound	Compound Concentration (µM)	Average OD600	Control Average OD600	Experimental OD600 < Plate Control OD600?	Experimental OD600 < All Controls OD600?	Bonferroni Correction Pass (α=0.05)?	Welch’s t-test
PH01	10	0.321	0.322125	YES	YES		0.939718
PH02	10	0.302	0.322125	YES	YES		0.157164
PH03	10	0.32925	0.322125	YES			0.483443
PH04	10	0.31925	0.322125	YES	YES		0.864457
PH05	10	0.29275	0.322125	YES	YES		0.0219353
PH06	10	0.28325	0.322125	YES	YES		0.00558699
PH07	10	0.294	0.322125	YES	YES		0.0204823
PH08	10	0.34675	0.322125	YES			0.0292244
PH09	10	0.33825	0.322125	YES			0.29253
PH10	10	0.32225	0.322125	YES			0.992807
PH11	10	0.346	0.322125	YES			0.226493
PH12	10	0.3135	0.322125	YES	YES		0.586506
PH13	10	0.33625	0.322125	YES			0.204901
PH14	10	0.31	0.322125	YES	YES		0.388943
PH15	10	0.31325	0.322125	YES	YES		0.384164
PH16	10	0.36575	0.322125				0.0202371
PH17	10	0.3665	0.322125				0.0764189
PH18	10	0.32775	0.322125	YES			0.783571
PH19	10	0.3455	0.322125	YES			0.282463
PH20	10	0.25375	0.322125	YES	YES		0.00204099
PH21	10	0.322	0.322125	YES	YES		0.992123
PH22	10	0.29875	0.322125	YES	YES		0.0672453
PH23	10	0.32275	0.322125	YES			0.969785
PH24	10	0.3035	0.322125	YES	YES		0.415084
PH25	10	0.1245	0.322125	YES	YES	YES	1.99652e-08
PH26	10	0.3385	0.322125				0.471265
PH27	10	0.30025	0.322125	YES	YES		0.0929588
PH28	10	0.298	0.322125	YES	YES		0.079002
PH29	10	0.30075	0.322125	YES	YES		0.311749
PH30	10	0.26525	0.322125	YES	YES		0.00120059
PH31	10	0.30375	0.322125	YES	YES		0.504047
PH32	10	0.35175	0.322125				0.230163
PH33	10	0.319	0.322125	YES	YES		0.798405
PH34	10	0.353	0.322125				0.0112944
PH35	10	0.29775	0.322125	YES	YES		0.0494816
PH36	10	0.2945	0.322125	YES	YES		0.0692656
PH37	10	0.29225	0.322125	YES	YES		0.00959913
PH38	10	0.11	0.322125	YES	YES	YES	4.4256e-07
PH39	10	0.3345	0.322125	YES			0.317819
PH40	10	0.31875	0.322125	YES	YES		0.835247
PH41	10	0.34025	0.322125				0.41768
PH42	10	0.33975	0.322125				0.306242
PH43	10	0.30875	0.322125	YES	YES		0.194947

## Sheet: 40uM Adherence Inhibition
Compound	Compound Concentration (µM)	Average OD600	Control Average OD600	Experimental OD600 < Plate Control OD600?	Experimental OD600 < All Controls OD600?	Bonferroni Correction Pass (α=0.05)?	Welch’s t-test
PH01	40	0.30775	0.322125		YES		0.195389
PH02	40	0.28575	0.322125		YES		0.00873065
PH03	40	0.288	0.322125		YES		0.00370766
PH04	40	0.276	0.322125	YES	YES		0.00138663
PH05	40	0.281	0.322125		YES		0.0610627
PH06	40	0.2815	0.322125		YES		0.00191243
PH07	40	0.293	0.322125		YES		0.0838285
PH08	40	0.33575	0.322125				0.395178
PH09	40	0.29925	0.322125		YES		0.0367187
PH10	40	0.283	0.322125		YES	YES	0.00104175
PH11	40	0.2885	0.322125		YES		0.00340094
PH12	40	0.2995	0.322125		YES		0.0685767
PH13	40	0.303	0.322125		YES		0.359436
PH14	40	0.30075	0.322125		YES		0.166629
PH15	40	0.33625	0.322125				0.315133
PH16	40	0.37	0.322125				0.0190665
PH17	40	0.31125	0.322125		YES		0.442935
PH18	40	0.3115	0.322125		YES		0.405304
PH19	40	0.30475	0.322125		YES		0.276471
PH20	40	0.12025	0.322125	YES	YES	YES	1.29074e-06
PH21	40	0.30975	0.322125		YES		0.31534
PH22	40	0.296	0.322125		YES		0.0396602
PH23	40	0.32625	0.322125				0.776127
PH24	40	0.2645	0.322125	YES	YES	YES	0.000101104
PH25	40	0.08675	0.322125	YES	YES	YES	8.73145e-15
PH26	40	0.25	0.322125	YES	YES	YES	9.76949e-07
PH27	40	0.29825	0.322125	YES	YES		0.0456941
PH28	40	0.26975	0.322125	YES	YES	YES	0.000823901
PH29	40	0.30375	0.322125	YES	YES		0.21247
PH30	40	0.1805	0.322125	YES	YES		0.00684131
PH31	40	0.29675	0.322125	YES	YES		0.130068
PH32	40	0.30525	0.322125	YES	YES		0.21402
PH33	40	0.27175	0.322125	YES	YES	YES	9.05925e-05
PH34	40	0.27175	0.322125	YES	YES	YES	0.000266827
PH35	40	0.27625	0.322125	YES	YES	YES	0.000182146
PH36	40	0.286	0.322125	YES	YES		0.00527408
PH37	40	0.25	0.322125	YES	YES	YES	3.42793e-05
PH38	40	0.0915	0.322125	YES	YES	YES	1.13219e-13
PH39	40	0.295	0.322125	YES	YES		0.270285
PH40	40	0.3045	0.322125	YES	YES		0.361541
PH41	40	0.2945	0.322125	YES	YES		0.190073
PH42	40	0.28975	0.322125	YES	YES		0.0596308
PH43	40	0.27175	0.322125	YES	YES		0.0428383

## Sheet: Standalone Inhibition
Compound	Compound Concentration (µM)	Average OD600	Control Average OD600	Experimental OD600 < Control OD600?	Bonferroni Correction Pass (α=0.05)?	Welch’s t-test
PH01	40	0.18235	0.19415	Yes		0.00100475
PH01	40	0.18995	0.195852	Yes		0.0311166
PH02	40	0.189537	0.195852	Yes		0.0488997
PH02	40	0.184987	0.19415	Yes		0.0241563
PH02	40	0.199025	0.194266			0.22924
PH03	40	0.194375	0.195852	Yes		0.720288
PH03	40	0.202412	0.19415			0.0160926
PH03	40	0.194925	0.194266			0.846974
PH04	40	0.159062	0.19415	Yes	Yes	2.33843e-05
PH04	40	0.137138	0.195852	Yes	Yes	2.44944e-10
PH05	40	0.188663	0.19415	Yes		0.167918
PH05	40	0.206975	0.194266			0.0152469
PH05	40	0.19945	0.195852			0.225913
PH06	40	0.197975	0.194266			0.379464
PH06	40	0.202112	0.195852			0.102045
PH06	40	0.204213	0.19415			0.0635363
PH07	40	0.183125	0.19415	Yes		0.360426
PH07	40	0.186787	0.195852	Yes		0.0426456
PH07	40	0.19375	0.194266	Yes		0.877953
PH07	40	0.18885	0.194266	Yes		0.243932
PH08	40	0.193313	0.195852	Yes		0.478804
PH08	40	0.194438	0.194266			0.962848
PH08	40	0.196037	0.19415			0.655573
PH09	40	0.186325	0.195852	Yes		0.116451
PH09	40	0.209712	0.194266		Yes	0.0002237
PH09	40	0.200475	0.19415			0.0513929
PH10	40	0.193737	0.195852	Yes		0.390557
PH10	40	0.1948	0.194266			0.849184
PH10	40	0.19735	0.19415			0.567183
PH11	40	0.190237	0.195852	Yes		0.25668
PH11	40	0.185988	0.19415	Yes		0.0346341
PH11	40	0.198037	0.194266			0.207478
PH12	40	0.174275	0.19415	Yes	Yes	0.000132475
PH12	40	0.178725	0.195852	Yes		0.000952454
PH13	40	0.354663	0.195852		Yes	8.16051e-10
PH13	40	0.271475	0.194266		Yes	1.29649e-10
PH13	40	0.336925	0.19415		Yes	9.64274e-19
PH14	40	0.191762	0.195852	Yes		0.377087
PH14	40	0.197762	0.194266			0.435056
PH14	40	0.201587	0.19415			0.212791
PH15	40	0.193087	0.19415	Yes		0.782881
PH15	40	0.19135	0.195852	Yes		0.113693
PH15	40	0.18935	0.194266	Yes		0.108158
PH16	40	0.1818	0.194266	Yes		0.0118614
PH16	40	0.188475	0.19415	Yes		0.143277
PH16	40	0.19085	0.195852	Yes		0.0287992
PH17	40	0.160125	0.19415	Yes	Yes	2.02768e-10
PH17	40	0.166738	0.195852	Yes	Yes	2.95432e-13
PH18	40	0.175513	0.195852	Yes	Yes	5.13465e-07
PH18	40	0.185562	0.19415	Yes		0.0463001
PH18	40	0.181375	0.194266	Yes		0.00993709
PH18	40	0.1791	0.194266	Yes		0.0231909
PH19	40	0.192313	0.195852	Yes		0.464411
PH19	40	0.1962	0.19415			0.760666
PH19	40	0.203338	0.194266			0.0232198
PH20	40	0.0569625	0.19415	Yes	Yes	2.16546e-14
PH20	40	0.052075	0.195852	Yes	Yes	4.15192e-41
PH21	40	0.218925	0.19415		Yes	0.000266928
PH21	40	0.196412	0.194266			0.447474
PH21	40	0.207138	0.195852			0.0445429
PH22	40	0.174225	0.195852	Yes	Yes	2.53909e-05
PH22	40	0.199862	0.19415			0.17781
PH22	40	0.182725	0.194266	Yes		0.0159579
PH22	40	0.196763	0.194266			0.575111
PH23	40	0.186275	0.195852	Yes		0.00465205
PH23	40	0.201225	0.19415			0.0648998
PH24	40	0.186813	0.195852	Yes		0.0505171
PH24	40	0.19685	0.19415			0.642662
PH25	40	0.1032	0.195852	Yes	Yes	5.13506e-14
PH25	40	0.111162	0.19415	Yes	Yes	1.10497e-20
PH26	40	0.16725	0.19415	Yes	Yes	4.90822e-05
PH26	40	0.181475	0.195852	Yes		0.0022612
PH27	40	0.10665	0.195852	Yes	Yes	2.07965e-05
PH27	40	0.091875	0.19415	Yes	Yes	5.05924e-09
PH28	40	0.149712	0.195852	Yes	Yes	1.74783e-05
PH28	40	0.123525	0.19415	Yes	Yes	2.08675e-10
PH29	40	0.18925	0.19415	Yes		0.155795
PH29	40	0.185837	0.195852	Yes		0.0425806
PH30	40	0.192038	0.195852	Yes		0.176888
PH30	40	0.188437	0.194266	Yes		0.119558
PH30	40	0.199037	0.19415			0.154754
PH31	40	0.188475	0.194266	Yes		0.238542
PH31	40	0.1834	0.195852	Yes		0.0556708
PH31	40	0.197113	0.19415			0.433821
PH32	40	0.13065	0.19415	Yes	Yes	0.000185776
PH32	40	0.147037	0.195852	Yes		0.000667319
PH33	40	0.045575	0.195852	Yes	Yes	1.53887e-13
PH33	40	0.041175	0.19415	Yes	Yes	8.26429e-44
PH34	40	0.176913	0.19415	Yes		0.00627336
PH34	40	0.196837	0.195852			0.791366
PH34	40	0.1952	0.194266			0.848378
PH34	40	0.195888	0.194266			0.81576
PH35	40	0.174814	0.19415	Yes	Yes	1.12079e-06
PH35	40	0.197163	0.195852			0.903084
PH35	40	0.1989	0.194266			0.417018
PH35	40	0.1928	0.194266	Yes		0.768335
PH36	40	0.137975	0.195852	Yes	Yes	1.13624e-08
PH36	40	0.115487	0.19415	Yes	Yes	4.15973e-11
PH37	40	0.145787	0.19415	Yes	Yes	1.85741e-13
PH37	40	0.165462	0.195852	Yes	Yes	1.23731e-16
PH38	40	0.0971	0.195852	Yes	Yes	1.04045e-11
PH38	40	0.0873625	0.19415	Yes	Yes	9.49344e-38
PH39	40	0.208788	0.194266		Yes	7.05699e-05
PH39	40	0.21045	0.19415			0.00365479
PH39	40	0.195887	0.195852			0.992257
PH40	40	0.194625	0.195852	Yes		0.681048
PH40	40	0.1897	0.19415	Yes		0.233266
PH40	40	0.199887	0.194266			0.0893816
PH41	40	0.1934	0.195852	Yes		0.373238
PH41	40	0.197687	0.19415			0.333659
PH42	40	0.194488	0.194266			0.952595
PH42	40	0.195575	0.19415			0.744309
PH42	40	0.203975	0.195852			0.0230042
PH43	40	0.191662	0.194266	Yes		0.577656
PH43	40	0.194137	0.194266	Yes		0.978927
PH43	40	0.1895	0.194266	Yes		0.33711

## Sheet: Standalone Disruption
Compound	Compound Concentration (µM)	Average OD600	Control Average OD600	Experimental OD600 < Control OD600?	Bonferroni Correction Pass (α=0.05)?	Welch’s t-test
PH01	40	0.240538	0.269435	Yes	Yes	1.73142e-07
PH01	40	0.254725	0.269435	Yes		0.00575963
PH01	40	0.258637	0.262768	Yes		0.497715
PH01	40	0.257512	0.273987	Yes		0.00498919
PH02	40	0.263937	0.269435	Yes		0.195939
PH02	40	0.290475	0.262768			0.00169622
PH02	40	0.271225	0.273987	Yes		0.687539
PH03	40	0.272462	0.269435			0.292179
PH03	40	0.273375	0.262768			0.00828202
PH03	40	0.261188	0.273987	Yes		0.00957255
PH04	40	0.264538	0.262768			0.665171
PH04	40	0.271337	0.273987	Yes		0.675525
PH05	40	0.269737	0.269435			0.955074
PH05	40	0.28295	0.262768		Yes	0.000204095
PH05	40	0.272388	0.273987	Yes		0.651251
PH06	40	0.284875	0.269435			0.00115394
PH06	40	0.271512	0.262768			0.168209
PH06	40	0.275175	0.273987			0.867831
PH07	40	0.266725	0.262768			0.469598
PH07	40	0.2789	0.273987			0.520044
PH08	40	0.267425	0.269435	Yes		0.46905
PH08	40	0.272412	0.262768			0.0603295
PH08	40	0.2651	0.273987	Yes		0.138132
PH09	40	0.274837	0.269435			0.271484
PH09	40	0.265575	0.262768			0.570779
PH09	40	0.277575	0.273987			0.599988
PH10	40	0.28015	0.269435			0.0451072
PH10	40	0.279488	0.262768			0.00321752
PH10	40	0.273113	0.273987	Yes		0.895493
PH11	40	0.283462	0.269435			0.00430757
PH11	40	0.271187	0.262768			0.0778904
PH11	40	0.273187	0.273987	Yes		0.884759
PH12	40	0.2247	0.269435	Yes	Yes	2.91532e-14
PH12	40	0.230837	0.269435	Yes	Yes	7.23106e-10
PH12	40	0.232713	0.262768	Yes	Yes	1.61487e-09
PH12	40	0.252875	0.273987	Yes		0.00167523
PH13	40	0.3003	0.269435			0.000487176
PH13	40	0.332925	0.262768		Yes	3.39085e-12
PH13	40	0.340525	0.273987		Yes	1.78587e-05
PH14	40	0.269538	0.269435			0.985128
PH14	40	0.27055	0.262768			0.0957423
PH14	40	0.273787	0.273987	Yes		0.971163
PH15	40	0.2707	0.269435			0.804284
PH15	40	0.263137	0.262768			0.938652
PH15	40	0.283962	0.273987			0.139822
PH16	40	0.257475	0.269435	Yes		0.0321266
PH16	40	0.27475	0.262768			0.0169973
PH16	40	0.264337	0.273987	Yes		0.0221588
PH17	40	0.247825	0.262768	Yes	Yes	0.000217288
PH17	40	0.265113	0.273987	Yes		0.0326783
PH18	40	0.262963	0.269435	Yes		0.220422
PH18	40	0.2615	0.269435	Yes		0.0325758
PH18	40	0.248538	0.262768	Yes		0.00914063
PH18	40	0.269962	0.273987	Yes		0.406265
PH19	40	0.276737	0.269435			0.0494679
PH19	40	0.258487	0.262768	Yes		0.250063
PH19	40	0.272775	0.273987	Yes		0.799641
PH20	40	0.232587	0.262768	Yes	Yes	0.000168014
PH20	40	0.254362	0.273987	Yes	Yes	0.000196264
PH21	40	0.336712	0.269435			0.0524918
PH21	40	0.2632	0.262768			0.889067
PH21	40	0.2794	0.273987			0.367979
PH22	40	0.265525	0.262768			0.593711
PH22	40	0.273525	0.273987	Yes		0.922969
PH23	40	0.265638	0.269435	Yes		0.408623
PH23	40	0.257787	0.269435	Yes		0.000609315
PH23	40	0.245975	0.262768	Yes	Yes	2.91159e-05
PH23	40	0.278062	0.273987			0.436321
PH24	40	0.233762	0.262768	Yes	Yes	9.82824e-11
PH24	40	0.25485	0.273987	Yes	Yes	5.75218e-05
PH25	40	0.2557	0.262768	Yes		0.0853183
PH25	40	0.2697	0.273987	Yes		0.432598
PH26	40	0.24945	0.262768	Yes		0.00197195
PH26	40	0.271975	0.273987	Yes		0.678264
PH27	40	0.249338	0.262768	Yes		0.00269506
PH27	40	0.260412	0.273987	Yes		0.0165443
PH28	40	0.259663	0.262768	Yes		0.494114
PH28	40	0.280025	0.273987			0.259412
PH29	40	0.265513	0.269435	Yes		0.525169
PH29	40	0.265037	0.269435	Yes		0.30723
PH29	40	0.246812	0.262768	Yes	Yes	1.61987e-05
PH29	40	0.273775	0.273987	Yes		0.963947
PH30	40	0.274025	0.269435			0.302069
PH30	40	0.251563	0.262768	Yes		0.0056602
PH30	40	0.278637	0.273987			0.395972
PH31	40	0.260938	0.269435	Yes		0.0470746
PH31	40	0.265113	0.262768			0.535047
PH31	40	0.279387	0.273987			0.407541
PH32	40	0.25095	0.262768	Yes		0.008144
PH32	40	0.26535	0.273987	Yes		0.156723
PH33	40	0.293825	0.262768		Yes	5.53091e-13
PH33	40	0.2926	0.273987		Yes	7.84309e-05
PH34	40	0.258237	0.262768	Yes		0.469353
PH34	40	0.2785	0.273987			0.514584
PH35	40	0.262825	0.262768			0.986211
PH35	40	0.276612	0.273987			0.628215
PH36	40	0.274225	0.262768			0.00500996
PH36	40	0.265987	0.273987	Yes		0.0678532
PH37	40	0.269425	0.262768			0.17148
PH37	40	0.257525	0.273987	Yes		0.0199537
PH38	40	0.217437	0.262768	Yes	Yes	9.01246e-10
PH38	40	0.229	0.273987	Yes	Yes	7.43816e-07
PH39	40	0.270062	0.269435			0.877464
PH39	40	0.2579	0.262768	Yes		0.178728
PH39	40	0.2788	0.273987			0.411839
PH40	40	0.275713	0.269435			0.200308
PH40	40	0.26625	0.262768			0.292699
PH40	40	0.275188	0.273987			0.824104
PH41	40	0.246912	0.269435	Yes		0.000544769
PH41	40	0.24155	0.269435	Yes	Yes	3.10271e-08
PH41	40	0.264775	0.262768			0.772033
PH41	40	0.253463	0.273987	Yes	Yes	0.000372515
PH42	40	0.273787	0.269435			0.241381
PH42	40	0.267375	0.262768			0.34598
PH42	40	0.272813	0.273987	Yes		0.849683
PH43	40	0.245925	0.269435	Yes	Yes	1.38833e-05
PH43	40	0.264813	0.269435	Yes		0.334828
PH43	40	0.26055	0.269435	Yes		0.0599189

## Sheet: Inhibition BIC
Compound	Compound Concentration (µM)	Average OD600	Control Average OD600	Experimental OD600 < Control OD600?	Bonferroni Correction Pass (α=0.05)?	Welch’s t-test
PH01	200	0.1517	0.1843	YES	YES	1.12535e-07
PH01	50	0.188425	0.18425			0.258415
PH01	12.5	0.18775	0.184875			0.753173
PH01	3.125	0.1981	0.180975		YES	0.000224214
PH01	0.78	0.185712	0.186375	YES		0.845078
PH04	200	0.0788125	0.188863	YES	YES	3.18203e-10
PH04	50	0.147238	0.1927	YES	YES	1.43061e-07
PH04	12.5	0.18855	0.188163			0.905348
PH04	3.125	0.184313	0.1841			0.951702
PH04	0.78	0.178475	0.186237	YES		0.0945703
PH12	200	0.134925	0.188863	YES	YES	6.59136e-06
PH12	50	0.168562	0.1927	YES	YES	2.91514e-05
PH12	12.5	0.180212	0.188163	YES		0.122813
PH12	3.125	0.186825	0.1841			0.478245
PH12	0.78	0.189075	0.186237			0.472508
PH17	200	0.140487	0.188863	YES	YES	1.1605e-05
PH17	50	0.172062	0.1927	YES	YES	0.000548391
PH17	12.5	0.190175	0.188163			0.625157
PH17	3.125	0.194662	0.1841			0.0740412
PH17	0.78	0.203238	0.186237			0.00161355
PH20	200	0.050575	0.188863	YES	YES	1.57756e-08
PH20	50	0.06415	0.1927	YES	YES	1.69402e-13
PH20	12.5	0.174225	0.188163	YES		0.00262624
PH20	3.125	0.189537	0.1841			0.0906232
PH20	0.78	0.1922	0.186237			0.134422
PH24	200	0.240313	0.188863		YES	2.89274e-06
PH24	50	0.190212	0.1927	YES		0.56372
PH24	12.5	0.190713	0.188163			0.60555
PH24	3.125	0.195588	0.1841			0.0166822
PH24	0.78	0.19845	0.186237			0.029788
PH25	200	0.076025	0.188863	YES	YES	2.24978e-08
PH25	50	0.109487	0.1927	YES	YES	4.94718e-11
PH25	12.5	0.137025	0.188163	YES	YES	4.27288e-07
PH25	3.125	0.139875	0.1841	YES	YES	2.02834e-07
PH25	0.78	0.143363	0.186237	YES	YES	3.7632e-09
PH26	200	0.115825	0.1843	YES	YES	2.53352e-07
PH26	50	0.155363	0.18425	YES		0.00489945
PH26	12.5	0.170025	0.184875	YES		0.0321209
PH26	3.125	0.162862	0.180975	YES		0.00260653
PH26	0.78	0.167825	0.186375	YES		0.00241257
PH27	200	0.106725	0.188863	YES	YES	7.79171e-05
PH27	50	0.119425	0.1927	YES	YES	0.00013161
PH27	12.5	0.178675	0.188163	YES		0.0542604
PH27	3.125	0.192475	0.1841			0.101972
PH27	0.78	0.190163	0.186237			0.375038
PH28	200	0.1152	0.1843	YES	YES	1.82456e-12
PH28	50	0.118463	0.18425	YES	YES	5.99114e-10
PH28	12.5	0.154037	0.184875	YES	YES	0.000221481
PH28	3.125	0.160537	0.180975	YES	YES	6.36339e-05
PH28	0.78	0.182888	0.186375	YES		0.494331
PH32	200	0.0543125	0.1843	YES	YES	9.37472e-17
PH32	50	0.0942875	0.18425	YES	YES	9.80728e-08
PH32	12.5	0.180538	0.184875	YES		0.473129
PH32	3.125	0.173962	0.180975	YES		0.18698
PH32	0.78	0.179413	0.186375	YES		0.162926
PH33	200	0.0478	0.1843	YES	YES	7.89915e-18
PH33	50	0.054825	0.18425	YES	YES	2.36823e-05
PH33	12.5	0.198925	0.184875			0.031285
PH33	3.125	0.162938	0.180975	YES		0.0184502
PH33	0.78	0.1678	0.186375	YES		0.00314611
PH36	200	0.073225	0.1843	YES	YES	5.12158e-07
PH36	50	0.101137	0.18425	YES	YES	9.12981e-11
PH36	12.5	0.18285	0.184875	YES		0.752655
PH36	3.125	0.183512	0.180975			0.561462
PH36	0.78	0.179238	0.186375	YES		0.191214
PH37	200	0.132463	0.1843	YES	YES	6.87687e-07
PH37	50	0.13975	0.18425	YES	YES	0.000221104
PH37	12.5	0.159287	0.184875	YES		0.00423678
PH37	3.125	0.158063	0.180975	YES		0.00768601
PH37	0.78	0.161425	0.186375	YES	YES	0.000337025
PH38	200	0.0588375	0.188863	YES	YES	9.45956e-09
PH38	50	0.0947125	0.1927	YES	YES	3.50637e-11
PH38	12.5	0.126975	0.188163	YES	YES	1.09411e-10
PH38	3.125	0.1315	0.1841	YES	YES	4.60014e-09
PH38	0.78	0.143	0.186237	YES	YES	3.33513e-08
PH41	200	0.1376	0.1843	YES	YES	5.8869e-11
PH41	50	0.18595	0.18425			0.759443
PH41	12.5	0.198975	0.184875			0.0307726
PH41	3.125	0.199887	0.180975		YES	0.000569376
PH41	0.78	0.185937	0.186375	YES		0.925546
blank	0	0.0432		0		0
blank	0	0.0427125		0		0
blank	0	0.041125		0		0
blank	blank	0.0480625		0		0
blank	blank	0.0418125		0		0
blank	blank	0.0412375		0		0
DMSO CTRL	200	0.188863	0.188863	0		1
DMSO CTRL	50	0.1927	0.1927	0		1
DMSO CTRL	12.5	0.188163	0.188163	0		1
DMSO CTRL	3.125	0.1841	0.1841	0		1
DMSO CTRL	0.78	0.186237	0.186237	0		1
DMSO CTRL	200	0.1843	0.1843	0		1
DMSO CTRL	50	0.18425	0.18425	0		1
DMSO CTRL	12.5	0.184875	0.184875	0		1
DMSO CTRL	3.125	0.180975	0.180975	0		1
DMSO CTRL	0.78	0.186375	0.186375	0		1

## Sheet: SNY425 Antifungal
Compound	Assay	Concentration (µg/mL)
Amphotericin B	Sustained Inhibition (significant p=0.05)	4
Amphotericin B	Sustained Inhibition (50% reduction and significant p=0.05)	8
Amphotericin B	Disruption (significant p=0.05)	16
Amphotericin B	Disruption (50% reduction and significant p=0.05)	> 32
Caspofungin	Sustained Inhibition (significant p=0.05)	0.25
Caspofungin	Sustained Inhibition (50% reduction and significant p=0.05)	1
Caspofungin	Disruption (significant p=0.05)	2
Caspofungin	Disruption (50% reduction and significant p=0.05)	> 8
Fluconazole	Sustained Inhibition (significant p=0.05)	0.5
Fluconazole	Sustained Inhibition (50% reduction and significant p=0.05)	> 1024
Fluconazole	Disruption (significant p=0.05)	> 1024
Fluconazole	Disruption (50% reduction and significant p=0.05)	> 1024

## Sheet: Combination Inhibition
Compound	Compound Concentration (µM)	Antifungal Agent	Average OD600	Compound Control Average OD600	Antifungal Control Average OD600	Experimental OD600 < Compound Control OD600?	Experimental OD600 < Antifungal Control OD600?	Bonferroni Correction Pass (α=0.05) versus Antifungal Control?	Bonferroni Correction Pass (α=0.05) versus Compound Control?	Welch’s t-test versus Antifungal Control	Welch’s t-test versus Compound Control
PH01	12.5	AmpB	0.201375	0.2098	0.199012	Yes				0.621608	0.0747863
PH01	12.5	Caspofungin	0.179525	0.202875	0.19205	Yes	Yes		Yes	0.00217933	6.26705e-06
PH01	12.5	Fluconazole	0.126613	0.202875	0.133363	Yes	Yes		Yes	0.170938	1.33335e-09
PH02	12.5	AmpB	0.182313	0.202138	0.19345	Yes	Yes		Yes	0.00250735	0.000362472
PH02	12.5	Caspofungin	0.179038	0.202138	0.187725	Yes	Yes			0.127045	0.000453653
PH02	12.5	Fluconazole	0.131038	0.202138	0.151225	Yes	Yes		Yes	0.000847609	4.85546e-10
PH03	12.5	AmpB	0.186238	0.193375	0.19345	Yes	Yes			0.0558169	0.112981
PH03	12.5	Caspofungin	0.176525	0.193375	0.187725	Yes	Yes			0.0346912	0.00157439
PH03	12.5	Fluconazole	0.132862	0.193375	0.151225	Yes	Yes		Yes	0.00480394	1.42417e-08
PH04	12.5	AmpB	0.197775	0.203475	0.199012	Yes	Yes			0.846792	0.38038
PH04	12.5	Caspofungin	0.187875	0.216162	0.19205	Yes	Yes		Yes	0.29738	0.000176952
PH04	12.5	Fluconazole	0.1165	0.216162	0.133363	Yes	Yes	Yes	Yes	0.000366991	9.65726e-10
PH05	12.5	AmpB	0.190313	0.184813	0.19345		Yes			0.358522	0.111681
PH05	12.5	Caspofungin	0.17325	0.184813	0.187725	Yes	Yes			0.015104	0.0166527
PH05	12.5	Fluconazole	0.13365	0.184813	0.151225	Yes	Yes		Yes	0.00212473	3.34897e-11
PH06	12.5	AmpB	0.191662	0.195625	0.19345	Yes	Yes			0.742325	0.499338
PH06	12.5	Caspofungin	0.0572625	0.195625	0.187725	Yes	Yes	Yes	Yes	1.11791e-09	4.11223e-11
PH06	12.5	Fluconazole	0.147538	0.195625	0.151225	Yes	Yes		Yes	0.603735	1.66298e-05
PH07	12.5	AmpB	0.19015	0.197963	0.19345	Yes	Yes			0.368708	0.113261
PH07	12.5	Caspofungin	0.17715	0.197963	0.187725	Yes	Yes			0.0286381	0.000504873
PH07	12.5	Fluconazole	0.1398	0.197963	0.151225	Yes	Yes		Yes	0.0576137	3.67684e-08
PH08	12.5	AmpB	0.191637	0.1873	0.19345		Yes			0.509427	0.224464
PH08	12.5	Caspofungin	0.168662	0.1873	0.187725	Yes	Yes			0.0173689	0.0159943
PH08	12.5	Fluconazole	0.138363	0.1873	0.151225	Yes	Yes		Yes	0.0431861	5.40705e-07
PH09	12.5	AmpB	0.190813	0.1912	0.19345	Yes	Yes			0.474009	0.908414
PH09	12.5	Caspofungin	0.181475	0.1912	0.187725	Yes	Yes			0.16327	0.00073959
PH09	12.5	Fluconazole	0.1423	0.1912	0.151225	Yes	Yes		Yes	0.203686	2.04925e-05
PH10	12.5	AmpB	0.183888	0.181487	0.19345		Yes			0.00748766	0.749787
PH10	12.5	Caspofungin	0.169625	0.181487	0.187725	Yes	Yes			0.0019291	0.144337
PH10	12.5	Fluconazole	0.137788	0.181487	0.151225	Yes	Yes		Yes	0.0284506	0.000189699
PH11	12.5	AmpB	0.19415	0.192412	0.19345					0.7792	0.583262
PH11	12.5	Caspofungin	0.179938	0.192412	0.187725	Yes	Yes			0.170401	0.0208012
PH11	12.5	Fluconazole	0.1439	0.192412	0.151225	Yes	Yes		Yes	0.134786	4.43034e-09
PH12	12.5	AmpB	0.18365	0.18275	0.199012		Yes			0.00712737	0.855847
PH12	12.5	Caspofungin	0.175312	0.189138	0.19205	Yes	Yes			0.00388512	0.0104565
PH12	12.5	Fluconazole	0.117462	0.189138	0.133363	Yes	Yes		Yes	0.000652848	6.7622e-12
PH13	12.5	AmpB	0.2473	0.24205	0.19345			Yes		7.82497e-10	0.194672
PH13	12.5	Caspofungin	0.1263	0.24205	0.187725	Yes	Yes	Yes	Yes	6.65762e-08	2.06257e-13
PH13	12.5	Fluconazole	0.202813	0.24205	0.151225	Yes		Yes	Yes	5.18811e-07	8.09679e-06
PH14	12.5	AmpB	0.1927	0.196462	0.19345	Yes	Yes			0.876554	0.478242
PH14	12.5	Caspofungin	0.174637	0.196462	0.187725	Yes	Yes			0.0513252	0.00229339
PH14	12.5	Fluconazole	0.15155	0.196462	0.151225	Yes			Yes	0.958706	4.66962e-06
PH15	12.5	AmpB	0.18445	0.192837	0.1724	Yes				0.0145662	0.127398
PH15	12.5	Caspofungin	0.18395	0.192837	0.167763	Yes				0.00238126	0.094189
PH15	12.5	Fluconazole	0.136113	0.192837	0.137912	Yes	Yes		Yes	0.823851	1.56105e-06
PH16	12.5	AmpB	0.171937	0.202913	0.1724	Yes	Yes		Yes	0.906244	5.52956e-05
PH16	12.5	Caspofungin	0.0815375	0.202913	0.167763	Yes	Yes	Yes	Yes	7.33583e-12	1.54766e-11
PH16	12.5	Fluconazole	0.121737	0.202913	0.137912	Yes	Yes		Yes	0.0269046	6.77146e-09
PH17	12.5	AmpB	0.174088	0.171112	0.199012		Yes	Yes		5.51732e-06	0.363332
PH17	12.5	Caspofungin	0.160763	0.181063	0.19205	Yes	Yes	Yes		4.10286e-06	0.000453831
PH17	12.5	Fluconazole	0.126162	0.181063	0.133363	Yes	Yes		Yes	0.059559	1.68588e-09
PH18	12.5	AmpB	0.157725	0.176975	0.1724	Yes	Yes			0.0230532	0.0212247
PH18	12.5	Caspofungin	0.1591	0.176975	0.167763	Yes	Yes			0.22358	0.0452801
PH18	12.5	Fluconazole	0.125763	0.176975	0.137912	Yes	Yes		Yes	0.188018	4.22155e-05
PH19	12.5	AmpB	0.183937	0.184112	0.1724	Yes				0.00496143	0.970148
PH19	12.5	Caspofungin	0.172575	0.184112	0.167763	Yes				0.241027	0.0269115
PH19	12.5	Fluconazole	0.137588	0.184112	0.137912	Yes	Yes		Yes	0.962651	4.83213e-07
PH20	3	AmpB	0.118713	0.162337	0.199012	Yes	Yes	Yes	Yes	1.28593e-06	0.000393454
PH20	3	Caspofungin	0.141288	0.1717	0.19205	Yes	Yes	Yes	Yes	6.89503e-10	4.17049e-06
PH20	3	Fluconazole	0.127888	0.1717	0.133363	Yes	Yes		Yes	0.12147	1.14317e-07
PH21	12.5	AmpB	0.184212	0.184862	0.1724	Yes				0.0161569	0.891999
PH21	12.5	Caspofungin	0.17525	0.184862	0.167763	Yes				0.127986	0.0595082
PH21	12.5	Fluconazole	0.133675	0.184862	0.137912	Yes	Yes		Yes	0.557427	1.74876e-07
PH22	12.5	AmpB	0.17375	0.181037	0.1724	Yes				0.860422	0.404251
PH22	12.5	Caspofungin	0.168037	0.181037	0.167763	Yes				0.953318	0.0425339
PH22	12.5	Fluconazole	0.12685	0.181037	0.137912	Yes	Yes		Yes	0.124375	3.92691e-07
PH23	12.5	AmpB	0.1859	0.177838	0.1724					0.00785635	0.0937736
PH23	12.5	Caspofungin	0.169412	0.177838	0.167763	Yes				0.673635	0.034951
PH23	12.5	Fluconazole	0.139088	0.177838	0.137912	Yes			Yes	0.858202	1.38512e-07
PH24	12.5	AmpB	0.179637	0.18555	0.199012	Yes	Yes			0.00284176	0.261537
PH24	12.5	Caspofungin	0.176725	0.185725	0.19205	Yes	Yes			0.00148104	0.0352594
PH24	12.5	Fluconazole	0.118925	0.185725	0.133363	Yes	Yes		Yes	0.00135546	8.36596e-12
PH25	0.2	AmpB	0.147963	0.161162	0.199012	Yes	Yes	Yes	Yes	2.59944e-09	0.000105555
PH25	0.2	Caspofungin	0.123275	0.137025	0.19205	Yes	Yes	Yes		2.92002e-12	0.000701308
PH25	0.2	Fluconazole	0.127938	0.137025	0.133363	Yes	Yes			0.285183	0.0762749
PH26	0.2	AmpB	0.1853	0.182762	0.199012		Yes			0.00233448	0.469294
PH26	0.2	Caspofungin	0.177075	0.1921	0.19205	Yes	Yes			0.000664881	0.000462583
PH26	0.2	Fluconazole	0.123875	0.1921	0.133363	Yes	Yes		Yes	0.0248619	1.81125e-11
PH27	12.5	AmpB	0.10695	0.158017	0.199012	Yes	Yes	Yes	Yes	3.28192e-12	2.82221e-05
PH27	12.5	Caspofungin	0.0479625	0.16395	0.19205	Yes	Yes	Yes	Yes	1.45641e-14	4.07659e-10
PH27	12.5	Fluconazole	0.093125	0.16395	0.133363	Yes	Yes	Yes	Yes	2.7512e-08	1.79281e-09
PH28	0.8	AmpB	0.183812	0.183025	0.199012		Yes			0.000817165	0.869134
PH28	0.8	Caspofungin	0.183737	0.197025	0.19205	Yes	Yes			0.0546211	0.00662337
PH28	0.8	Fluconazole	0.120938	0.197025	0.133363	Yes	Yes		Yes	0.00220439	6.81189e-11
PH29	12.5	AmpB	0.1669	0.168025	0.1724	Yes	Yes			0.404136	0.881033
PH29	12.5	Caspofungin	0.160675	0.168025	0.167763	Yes	Yes			0.292694	0.327625
PH29	12.5	Fluconazole	0.1268	0.168025	0.137912	Yes	Yes		Yes	0.105147	8.23962e-06
PH30	12.5	AmpB	0.1975	0.195	0.1724			Yes		3.95261e-05	0.66709
PH30	12.5	Caspofungin	0.181738	0.195	0.167763	Yes				0.0366596	0.073292
PH30	12.5	Fluconazole	0.151362	0.195	0.137912	Yes			Yes	0.0576737	5.28211e-06
PH31	12.5	AmpB	0.183187	0.185362	0.1724	Yes				0.0306028	0.620524
PH31	12.5	Caspofungin	0.173638	0.185362	0.167763	Yes				0.186821	0.00676566
PH31	12.5	Fluconazole	0.163075	0.185362	0.137912	Yes			Yes	0.00266135	2.59321e-05
PH32	12.5	AmpB	0.187288	0.205637	0.199012	Yes	Yes			0.0120313	0.012327
PH32	12.5	Caspofungin	0.176425	0.20155	0.19205	Yes	Yes		Yes	0.00123948	6.1505e-05
PH32	12.5	Fluconazole	0.118712	0.20155	0.133363	Yes	Yes		Yes	0.00104646	4.8777e-11
PH33	0.2	AmpB	0.204688	0.192312	0.199012					0.183343	0.00987125
PH33	0.2	Caspofungin	0.175425	0.207625	0.19205	Yes	Yes	Yes	Yes	0.000164505	1.16589e-07
PH33	0.2	Fluconazole	0.121712	0.207625	0.133363	Yes	Yes		Yes	0.0266773	7.92007e-09
PH34	12.5	AmpB	0.192387	0.1794	0.1724					0.00424238	0.0943352
PH34	12.5	Caspofungin	0.157025	0.1794	0.167763	Yes	Yes			0.161956	0.0182651
PH34	12.5	Fluconazole	0.154475	0.1794	0.137912	Yes				0.0536171	0.00532701
PH35	12.5	AmpB	0.201813	0.195663	0.184375					0.000767166	0.081502
PH35	12.5	Caspofungin	0.167138	0.195663	0.165812	Yes			Yes	0.766485	3.67692e-05
PH35	12.5	Fluconazole	0.1396	0.195663	0.160663	Yes	Yes		Yes	0.0117406	5.12933e-10
PH36	12.5	AmpB	0.1524	0.195938	0.199012	Yes	Yes	Yes	Yes	1.85237e-07	5.58191e-07
PH36	12.5	Caspofungin	0.156838	0.207825	0.19205	Yes	Yes	Yes	Yes	2.27185e-08	1.77248e-09
PH36	12.5	Fluconazole	0.121962	0.207825	0.133363	Yes	Yes		Yes	0.0599149	4.73094e-09
PH37	12.5	AmpB	0.168263	0.167687	0.184375		Yes			0.00134673	0.81219
PH37	12.5	Caspofungin	0.148038	0.167687	0.165812	Yes	Yes	Yes	Yes	3.99361e-05	1.91141e-06
PH37	12.5	Fluconazole	0.136212	0.167687	0.160663	Yes	Yes		Yes	0.00533997	2.62003e-08
PH38	0.2	AmpB	0.142075	0.152238	0.199012	Yes	Yes	Yes		6.89962e-08	0.0575836
PH38	0.2	Caspofungin	0.132275	0.138412	0.19205	Yes	Yes	Yes		1.34039e-08	0.217373
PH38	0.2	Fluconazole	0.127012	0.138412	0.133363	Yes	Yes			0.144525	0.0184956
PH39	12.5	AmpB	0.197363	0.19545	0.184375					0.0324416	0.737304
PH39	12.5	Caspofungin	0.168875	0.19545	0.165812	Yes				0.553442	0.000423425
PH39	12.5	Fluconazole	0.1349	0.19545	0.160663	Yes	Yes		Yes	0.00392925	5.28947e-09
PH40	12.5	AmpB	0.1992	0.20205	0.184375	Yes				0.0262823	0.648953
PH40	12.5	Caspofungin	0.170738	0.20205	0.165812	Yes			Yes	0.230088	1.89459e-05
PH40	12.5	Fluconazole	0.136587	0.20205	0.160663	Yes	Yes		Yes	0.00584193	3.49979e-09
PH41	12.5	AmpB	0.201075	0.210725	0.199012	Yes				0.73029	0.109211
PH41	12.5	Caspofungin	0.184	0.212063	0.19205	Yes	Yes		Yes	0.0894761	3.58036e-05
PH41	12.5	Fluconazole	0.1214	0.212063	0.133363	Yes	Yes		Yes	0.0339759	1.01565e-09
PH42	12.5	AmpB	0.192763	0.1943	0.184375	Yes				0.0443093	0.63562
PH42	12.5	Caspofungin	0.170637	0.1943	0.165812	Yes			Yes	0.180144	2.18265e-05
PH42	12.5	Fluconazole	0.136413	0.1943	0.160663	Yes	Yes		Yes	0.00572815	1.11188e-09

## Sheet: Combination Disruption
Compound	Compound Concentration (µM)	Antifungal Agent	Average OD600	Compound Control Average OD600	Antifungal Control Average OD600	Experimental OD600 < Compound Control OD600?	Experimental OD600 < Antifungal Control OD600?	Bonferroni Correction Pass (α=0.05) versus Antifungal Control?	Bonferroni Correction Pass (α=0.05) versus Compound Control?	Welch’s t-test versus Antifungal Control	Welch’s t-test versus Compound Control
PH01	12.5	AmpB	0.238112	0.2513	0.231475	YES				0.192949	0.0200171
PH01	12.5	Caspofungin	0.26795	0.270613	0.273087	YES	YES			0.405641	0.641017
PH01	12.5	Fluconazole	0.252125	0.270613	0.249475	YES				0.480953	0.00230389
PH02	12.5	AmpB	0.23785	0.285663	0.261013	YES	YES		YES	0.00225142	5.37378e-06
PH02	12.5	Caspofungin	0.238475	0.285663	0.264987	YES	YES		YES	0.00778027	0.000146086
PH02	12.5	Fluconazole	0.224675	0.285663	0.24985	YES	YES		YES	0.00616466	4.57098e-06
PH03	12.5	AmpB	0.274388	0.29265	0.261013	YES				0.0913731	0.0323706
PH03	12.5	Caspofungin	0.268962	0.29265	0.264987	YES				0.321052	0.000772674
PH03	12.5	Fluconazole	0.258675	0.29265	0.24985	YES				0.242473	0.000711848
PH04	12.5	AmpB	0.254087	0.2579	0.231475	YES		YES		6.0553e-05	0.336603
PH04	12.5	Caspofungin	0.27785	0.275463	0.273087					0.401473	0.693501
PH04	12.5	Fluconazole	0.262513	0.275463	0.249475	YES				0.00645832	0.0513238
PH05	12.5	AmpB	0.28595	0.281288	0.261013					0.000579795	0.368643
PH05	12.5	Caspofungin	0.27685	0.281288	0.264987	YES				0.0598782	0.444572
PH05	12.5	Fluconazole	0.2746	0.281288	0.24985	YES		YES		7.87388e-05	0.102839
PH06	12.5	AmpB	0.243625	0.2489	0.261013	YES	YES			0.0782566	0.612913
PH06	12.5	Caspofungin	0.153737	0.2489	0.264987	YES	YES	YES	YES	4.86061e-09	2.86202e-08
PH06	12.5	Fluconazole	0.227675	0.2489	0.24985	YES	YES			0.0200272	0.0447377
PH07	12.5	AmpB	0.275613	0.275213	0.261013					0.0104463	0.95641
PH07	12.5	Caspofungin	0.266525	0.275213	0.264987	YES				0.712759	0.246719
PH07	12.5	Fluconazole	0.25425	0.275213	0.24985	YES				0.336263	0.0149247
PH08	12.5	AmpB	0.273525	0.279325	0.261013	YES				0.028672	0.243251
PH08	12.5	Caspofungin	0.284875	0.279325	0.264987					0.00257491	0.33231
PH08	12.5	Fluconazole	0.259725	0.279325	0.24985	YES				0.137807	0.00781809
PH09	12.5	AmpB	0.240125	0.233212	0.261013		YES			0.0478492	0.575663
PH09	12.5	Caspofungin	0.242037	0.233212	0.264987		YES			0.00960616	0.429747
PH09	12.5	Fluconazole	0.233075	0.233212	0.24985	YES	YES			0.0490534	0.990161
PH10	12.5	AmpB	0.27215	0.274563	0.261013	YES				0.0804782	0.713356
PH10	12.5	Caspofungin	0.272725	0.274563	0.264987	YES				0.150237	0.769453
PH10	12.5	Fluconazole	0.273438	0.274563	0.24985	YES				0.00273136	0.874958
PH11	12.5	AmpB	0.234487	0.243313	0.261013	YES	YES			0.00125353	0.398178
PH11	12.5	Caspofungin	0.242025	0.243313	0.264987	YES	YES			0.0476093	0.921194
PH11	12.5	Fluconazole	0.238188	0.243313	0.24985	YES	YES			0.0198527	0.584747
PH12	3	AmpB	0.257987	0.258925	0.231475	YES		YES		6.11981e-07	0.744416
PH12	3	Caspofungin	0.275788	0.268	0.273087					0.627271	0.0992225
PH12	3	Fluconazole	0.255975	0.268	0.249475	YES				0.289327	0.0779929
PH13	12.5	AmpB	0.2796	0.285962	0.261013	YES				0.00711858	0.296626
PH13	12.5	Caspofungin	0.199888	0.285962	0.264987	YES	YES	YES	YES	5.1692e-10	1.60675e-10
PH13	12.5	Fluconazole	0.261312	0.285962	0.24985	YES				0.140329	0.00615543
PH14	12.5	AmpB	0.290163	0.287487	0.261013					0.000673825	0.674456
PH14	12.5	Caspofungin	0.2746	0.287487	0.264987	YES				0.0304854	0.00779773
PH14	12.5	Fluconazole	0.271663	0.287487	0.24985	YES				0.00102767	0.00813544
Ph15	12.5	AmpB	0.26695	0.262825	0.258775					0.093462	0.302623
Ph15	12.5	Caspofungin	0.26445	0.262825	0.254312					0.020599	0.679894
Ph15	12.5	Fluconazole	0.250813	0.262825	0.251525	YES	YES			0.879756	0.0210733
PH16	12.5	AmpB	0.2641	0.28265	0.258775	YES				0.282576	0.0010188
PH16	12.5	Caspofungin	0.182	0.28265	0.254312	YES	YES	YES	YES	2.06909e-10	2.94e-12
PH16	12.5	Fluconazole	0.248738	0.28265	0.251525	YES	YES		YES	0.533732	2.7616e-06
PH17	12.5	AmpB	0.245575	0.252588	0.231475	YES				0.00661076	0.118549
PH17	12.5	Caspofungin	0.263925	0.275125	0.273087	YES	YES			0.168747	0.0748117
PH17	12.5	Fluconazole	0.25175	0.275125	0.249475	YES				0.646388	0.00106191
PH18	12.5	AmpB	0.269488	0.282529	0.258775	YES				0.0828087	0.0210181
PH18	12.5	Caspofungin	0.273438	0.282529	0.254312	YES				0.000522527	0.0259541
PH18	12.5	Fluconazole	0.254438	0.282529	0.251525	YES			YES	0.439491	2.54726e-07
PH19	12.5	AmpB	0.26935	0.273688	0.258775	YES				0.0557896	0.394312
PH19	12.5	Caspofungin	0.248375	0.273688	0.254312	YES	YES		YES	0.160252	6.98913e-05
PH19	12.5	Fluconazole	0.247262	0.273688	0.251525	YES	YES		YES	0.271232	3.69301e-05
PH20	12.5	AmpB	0.22545	0.2326	0.231475	YES	YES			0.0759925	0.0661065
PH20	12.5	Caspofungin	0.262238	0.2648	0.273087	YES	YES			0.192634	0.779726
PH20	12.5	Fluconazole	0.256538	0.2648	0.249475	YES				0.412342	0.424532
PH21	12.5	AmpB	0.262975	0.272163	0.258775	YES				0.372312	0.0130327
PH21	12.5	Caspofungin	0.258263	0.272163	0.254312	YES			YES	0.244219	1.91647e-05
PH21	12.5	Fluconazole	0.252613	0.272163	0.251525	YES			YES	0.798213	0.000147208
PH22	12.5	AmpB	0.2799	0.27725	0.258775					0.000729946	0.605052
PH22	12.5	Caspofungin	0.263425	0.27725	0.254312	YES				0.0573212	0.0166439
PH22	12.5	Fluconazole	0.255975	0.27725	0.251525	YES				0.249758	0.000529352
PH23	12.5	AmpB	0.2609	0.259363	0.258775					0.628484	0.556235
PH23	12.5	Caspofungin	0.2489	0.259363	0.254312	YES	YES			0.215056	0.0103583
PH23	12.5	Fluconazole	0.243962	0.259363	0.251525	YES	YES		YES	0.0648707	0.00017172
PH24	12.5	AmpB	0.23585	0.239363	0.231475	YES				0.194925	0.361465
PH24	12.5	Caspofungin	0.236588	0.25565	0.273087	YES	YES	YES		8.54757e-05	0.0160809
PH24	12.5	Fluconazole	0.23835	0.25565	0.249475	YES	YES			0.0409264	0.0185779
PH25	12.5	AmpB	0.239125	0.238925	0.231475					0.0122362	0.942857
PH25	12.5	Caspofungin	0.163812	0.259137	0.273087	YES	YES	YES	YES	6.78077e-11	8.25133e-11
PH25	12.5	Fluconazole	0.254862	0.259137	0.249475	YES				0.20857	0.432844
PH26	12.5	AmpB	0.232775	0.238225	0.231475	YES				0.728066	0.219209
PH26	12.5	Caspofungin	0.260375	0.25695	0.273087		YES			0.0415679	0.425105
PH26	12.5	Fluconazole	0.250663	0.25695	0.249475	YES				0.793579	0.188909
PH27	12.5	AmpB	0.227875	0.26045	0.231475	YES	YES		YES	0.396897	1.18257e-05
PH27	12.5	Caspofungin	0.16705	0.288138	0.273087	YES	YES	YES	YES	1.34865e-10	1.37999e-12
PH27	12.5	Fluconazole	0.265475	0.288138	0.249475	YES				0.00836533	0.00162799
PH28	12.5	AmpB	0.243088	0.243	0.231475					0.0377933	0.98621
PH28	12.5	Caspofungin	0.274238	0.262225	0.273087					0.883599	0.141243
PH28	12.5	Fluconazole	0.241312	0.262225	0.249475	YES	YES			0.0655943	0.00229899
PH29	12.5	AmpB	0.264325	0.273787	0.258775	YES				0.314285	0.0829693
PH29	12.5	Caspofungin	0.2639	0.273787	0.254312	YES				0.0514865	0.0571263
PH29	12.5	Fluconazole	0.261425	0.273787	0.251525	YES				0.0368472	0.0171323
PH30	12.5	AmpB	0.259213	0.257925	0.258775					0.918068	0.635169
PH30	12.5	Caspofungin	0.2549	0.257925	0.254312	YES				0.883191	0.367892
PH30	12.5	Fluconazole	0.248375	0.257925	0.251525	YES	YES			0.456607	0.0174265
PH31	12.5	AmpB	0.2682	0.26365	0.258775					0.0515959	0.175851
PH31	12.5	Caspofungin	0.26275	0.26365	0.254312	YES				0.0951016	0.837978
PH31	12.5	Fluconazole	0.246987	0.26365	0.251525	YES	YES			0.330245	0.00154516
PH32	12.5	AmpB	0.227087	0.246	0.231475	YES	YES			0.420932	0.00571358
PH32	12.5	Caspofungin	0.156363	0.259162	0.273087	YES	YES	YES	YES	1.45563e-10	1.58418e-13
PH32	12.5	Fluconazole	0.243725	0.259162	0.249475	YES	YES			0.298094	0.0161475
PH33	12.5	AmpB	0.213488	0.246757	0.231475	YES	YES		YES	0.00163914	2.36512e-05
PH33	12.5	Caspofungin	0.144625	0.258312	0.273087	YES	YES	YES	YES	9.28485e-09	6.74577e-11
PH33	12.5	Fluconazole	0.24605	0.258312	0.249475	YES	YES			0.553773	0.0557487
PH34	12.5	AmpB	0.280229	0.274637	0.258775					0.00105662	0.256665
PH34	12.5	Caspofungin	0.256262	0.274637	0.254312	YES			YES	0.608892	0.000378516
PH34	12.5	Fluconazole	0.259738	0.274637	0.251525	YES				0.0479992	0.00214297
PH35	12.5	AmpB	0.2611	0.271988	0.26805	YES	YES			0.0492936	0.0768733
PH35	12.5	Caspofungin	0.221775	0.271988	0.26485	YES	YES	YES	YES	1.03593e-07	2.78616e-06
PH35	12.5	Fluconazole	0.246337	0.271988	0.255437	YES	YES			0.0723326	0.000802156
PH36	12.5	AmpB	0.225663	0.239737	0.231475	YES	YES			0.150695	0.0105383
PH36	12.5	Caspofungin	0.173425	0.26275	0.273087	YES	YES	YES	YES	1.65993e-10	9.11247e-11
PH36	12.5	Fluconazole	0.2463	0.26275	0.249475	YES	YES			0.383551	0.00404239
PH37	12.5	AmpB	0.282038	0.283725	0.26805	YES				0.00709963	0.736934
PH37	12.5	Caspofungin	0.263687	0.283725	0.26485	YES	YES		YES	0.761619	0.000184985
PH37	12.5	Fluconazole	0.259	0.283725	0.255437	YES			YES	0.473324	3.61771e-05
PH38	12.5	AmpB	0.238838	0.236025	0.231475					0.284527	0.706903
PH38	12.5	Caspofungin	0.223225	0.261488	0.273087	YES	YES	YES	YES	9.16575e-06	0.000110765
PH38	12.5	Fluconazole	0.256413	0.261488	0.249475	YES				0.212429	0.365875
PH39	12.5	AmpB	0.285388	0.299587	0.26805	YES				0.000892132	0.0201516
PH39	12.5	Caspofungin	0.249225	0.299587	0.26485	YES	YES		YES	0.00161905	9.22059e-07
PH39	12.5	Fluconazole	0.259438	0.299587	0.255437	YES			YES	0.37266	1.36996e-05
PH40	12.5	AmpB	0.2545	0.261162	0.26805	YES	YES			0.000835819	0.103183
PH40	12.5	Caspofungin	0.2413	0.261162	0.26485	YES	YES	YES	YES	7.15689e-05	0.000129037
PH40	12.5	Fluconazole	0.244213	0.261162	0.255437	YES	YES			0.0350941	0.00042827
PH41	12.5	AmpB	0.233088	0.246975	0.231475	YES				0.687002	0.0097367
PH41	12.5	Caspofungin	0.262013	0.253538	0.273087		YES			0.151041	0.309235
PH41	12.5	Fluconazole	0.25385	0.253538	0.249475					0.245864	0.961408
PH42	12.5	AmpB	0.276525	0.275575	0.26805					0.0356548	0.810447
PH42	12.5	Caspofungin	0.256	0.275575	0.26485	YES	YES			0.128766	0.0023505
PH42	12.5	Fluconazole	0.259038	0.275575	0.255437	YES				0.499967	0.00119543

## Sheet: Compound Key
Shorthand Code	Compound
PH01	calcium gluceptate
PH02	Allopurinol
PH03	chlorpheniramine maleate
PH04	disulfiram
PH05	dyphylline
PH06	erythromycin
PH07	niacin
PH08	nitrofurantoin
PH09	phenacemide
PH10	triamcinolone
PH11	cefaclor
PH12	mefenamic acid
PH13	protoporphyrin ix
PH14	Sulfaphenazole
PH15	fosphomycin
PH16	liothyronine sodium
PH17	artemisinin
PH18	floxuridine
PH19	quinapril hydrochloride
PH20	chloroxine
PH21	diosmin
PH22	nifenazone
PH23	d-phenylalanine
PH24	nimodipine
PH25	terconazole
PH26	dabigatran etexilate mesylate
PH27	paroxetine hydrochloride
PH28	dexlansoprazole
PH29	milnacipran hydrochloride
PH30	acipimox
PH31	olanzapine
PH32	chlorophyllide cu complex na salt
PH33	miltefosine
PH34	valacyclovir hydrochloride
PH35	zolpidem
PH36	nisoldipine
PH37	flucytosine
PH38	tioconazole
PH39	darifenacin hydrobromide
PH40	eletriptan hydrobromide
PH41	rabeprazole sodium
PH42	Protriptyline hydrochloride
PH43	estradiol dipropionate
