# Supplementary material for: A Selective Serotonin Reuptake Inhibitor, a Proton Pump Inhibitor, and Two Calcium Channel Blockers Inhibit Candida albicans Biofilms
Source: Microorganisms. 2020 May 18;8(5):756. doi: 10.3390/microorganisms8050756 (PMC7285287; doi:10.3390/microorganisms8050756)
Supplement: Supplementary file 1 [file microorganisms-08-00756-s001.zip › Nobile et al File S6.xlsx]

## Sheet: File S6
Compound ↓	Compound Concentration (µM) →	0	0.195312	0.390625	0.78125	1.5625	3.125	6.25	12.5	25	50	100	200
DMSO		0.94795	1.023	1.0408	1.02055	1.02265	1.04825	1.0048	1.02295	1.03445	1.02095	1.01035	1.00235
PH20		1.03115	1.02945	1.0231	1.0155	0.9976	0.99415	1.0116	0.91305	0.07055	0.0766	0.0876	0.11985
PH27		0.9796	1.0009	1.01485	1.0003	1.0128	1.0098	1.00345	1.0163	1.01765	1.0123	0.9717	0.8822
PH38		0.99375	0.22735	0.24745	0.25475	0.23115	0.195	0.1244	0.06505	0.06235	0.06655	0.07195	0.1047
PH12		1.10295	1.09475	1.096	1.07655	1.07545	1.05305	1.024	1.0406	0.9949	0.9823	0.96215	0.98075
PH04		1.09945	1.1	1.1028	1.10245	1.0525	1.08905	1.0558	1.05665	0.0599	0.06035	0.0593	0.06355
PH17		1.056	1.0727	1.0728	1.06395	1.06135	1.0707	1.05345	1.0374	1.03975	1.02395	0.95195	0.878
PH25		1.0698	0.24845	0.221	0.21715	0.2098	0.2045	0.19345	0.1843	0.1522	0.1061	0.0635	0.06115
DMSO		0.9832	1.0337	1.02815	1.00915	1.01285	1.00235	1.0052	1.0299	1.02625	1.0337	1.00015	0.98465
PH24		1.0469	1.0776	1.0654	1.0732	1.0497	1.04595	1.0389	1.04725	1.0387	1.02845	1.0253	1.02275
PH26		1.02355	1.02525	1.03215	1.03675	1.03405	1.01065	0.9822	1.0264	1.0106	1.0294	0.9935	0.7557
PH28		1.0831	1.09175	1.1058	1.093	1.0713	1.05905	1.0528	1.0809	1.06815	1.08445	1.0458	1.06175
PH32		1.0095	1.0265	0.96165	1.03785	0.8062	0.9846	0.9791	1.06455	1.0426	1.09995	1.1904	1.35565
PH33		0.98445	1.04955	1.06975	1.06965	1.04065	1.04905	1.01115	0.06545	0.0626	0.0623	0.0675	0.06215
PH36		1.03165	1.06205	1.0527	1.0544	1.07425	1.0309	1.01765	1.03165	1.04405	1.01215	1.0108	0.99035
PH37		1.03855	1.0908	1.0653	1.1068	1.0979	1.0864	1.0742	1.1162	1.1077	1.10145	1.0565	1.0126
DMSO		1.00285	0.97515	0.9776	0.95195	0.9555	1.00565	0.94225	0.97975	0.93305	0.9898	0.91105	0.91765
PH01		1.03795	1.0807	1.0915	1.09055	1.05675	1.0665	1.01145	1.0125	0.9887	0.97925	0.96425	0.93065
PH41		1.01655	0.99385	1.04245	1.0588	1.0335	1.02455	1.00225	1.02	1.00825	0.97815	0.9744	0.93075

## Sheet: Compound Key
Shorthand Code	Compound
PH01	calcium gluceptate
PH02	Allopurinol
PH03	chlorpheniramine maleate
PH04	disulfiram
PH05	dyphylline
PH06	erythromycin
PH07	niacin
PH08	nitrofurantoin
PH09	phenacemide
PH10	triamcinolone
PH11	cefaclor
PH12	mefenamic acid
PH13	protoporphyrin ix
PH14	Sulfaphenazole
PH15	fosphomycin
PH16	liothyronine sodium
PH17	artemisinin
PH18	floxuridine
PH19	quinapril hydrochloride
PH20	chloroxine
PH21	diosmin
PH22	nifenazone
PH23	d-phenylalanine
PH24	nimodipine
PH25	terconazole
PH26	dabigatran etexilate mesylate
PH27	paroxetine hydrochloride
PH28	dexlansoprazole
PH29	milnacipran hydrochloride
PH30	acipimox
PH31	olanzapine
PH32	chlorophyllide cu complex na salt
PH33	miltefosine
PH34	valacyclovir hydrochloride
PH35	zolpidem
PH36	nisoldipine
PH37	flucytosine
PH38	tioconazole
PH39	darifenacin hydrobromide
PH40	eletriptan hydrobromide
PH41	rabeprazole sodium
PH42	Protriptyline hydrochloride
PH43	estradiol dipropionate
